# Supplementary material for: 4,4′,6,6′-Tetra­methyl-2,2′-bipyrimidine hexa­hydrate
Source: Acta Crystallogr Sect E Struct Rep Online. 2009 Mar 25;65(Pt 4):o848–9. doi: 10.1107/S1600536809010095 (PMC2968866; doi:10.1107/S1600536809010095)
Supplement: Supplementary file 1 [file e-65-0o848-sup1.cif]

##############################################################################
###                                                                        ###
###        Electronic paper (Acta Crystallographica Section E)             ###
###                                                                        ###
##############################################################################
#                                                                            #
# This CIF contains the data in a paper accepted for publication in Acta     #
# Crystallographica Section E. It conforms to the requirements of Notes      #
# for Authors for Section E, and has been peer reviewed under the auspices   #
# of the IUCr Commission on Journals.                                        #
#                                                                            #
# Full details of the Crystallographic Information File format               #
# are given in the paper "The Crystallographic Information File (CIF):       #
# a New Standard Archive File for Crystallography" by S. R. Hall, F. H.      #
# Allen and I. D. Brown [Acta Cryst. (1991), A47, 655-685].                  #
#                                                                            #
# The current version of the core CIF dictionary is obtainable from          #
# ftp://ftp.iucr.org/pub/cif_core.dic. The current version number is 2.4.    #
#                                                                            #
# Software is freely available for graphical display of the structure(s) in  #
# this CIF.  For information consult the CIF home page http://www.iucr.org/  #
# cif/home.html                                                              #
#                                                                            #
# This file may be used for bona fide research purposes within the           #
# scientific community so long as proper attribution is given to the journal # 
# article from which it was obtained.                                        #
#                                                                            #
##############################################################################
                                             
data_global
_audit_creation_method     'form.cif (version 2.0)'
_journal_data_validation_number     ?
_journal_date_recd_electronic     2009-03-15
_journal_date_accepted     2009-03-19
_journal_name_full     'Acta Crystallographica, Section E'
_journal_year     2009
_journal_volume     65
_journal_issue      4
_journal_page_first     o848
_journal_page_last     o849
_journal_paper_category     QO
_journal_coeditor_code     AT2743
_publ_contact_author_name     'Baoming Ji'
_publ_contact_author_address
;
College of Chemistry and Chemical Engineering
Luoyang Normal University
Luoyang 471022
P. R. China
;
_publ_contact_author_email     'lyhxxjbm@126.com'
_publ_contact_author_fax     '086 379 65523821'
_publ_contact_author_phone     '086 379 65523821'
_publ_section_title
;
4,4',6,6'-Tetramethyl-2,2'-bipyrimidine hexahydrate
;
loop_
    _publ_author_name
    _publ_author_footnote
    _publ_author_address
    'Yanni Ma'
;
Current address: College of Chemistry and Chemical Engineering
Luoyang Normal University
Luoyang 471022
People's Republic of China.
;
;
Northwest Agriculture and Forest University
Yangling 712100
People's Republic of China
;
    'Le Zhou' .
;
Northwest Agriculture and Forest University
Yangling 712100
People's Republic of China
;
    'Dongsheng Deng' .
;
College of Chemistry and Chemical Engineering
Luoyang Normal University
Luoyang 471022
People's Republic of China
;
    'Baoming Ji' .
;
College of Chemistry and Chemical Engineering
Luoyang Normal University
Luoyang 471022
People's Republic of China
;
data_I
_audit_creation_method     SHELXL-97
_chemical_name_systematic
;
4,4',6,6'-Tetramethyl-2,2'-bipyrimidine hexahydrate
;
_chemical_name_common     ?
_chemical_formula_moiety     'C12 H14 N4, 6(H2 O)'
_chemical_formula_sum     'C12 H26 N4 O6'
_chemical_formula_iupac     'C12 H14 N4, 6H2 O'
_chemical_formula_weight     322.37
_chemical_melting_point     ?
_symmetry_cell_setting     triclinic
_symmetry_space_group_name_H-M     'P -1'
_symmetry_space_group_name_Hall     '-P 1'
loop_
    _symmetry_equiv_pos_as_xyz
    'x, y, z'
    '-x, -y, -z'
_cell_length_a     6.8622(19)
_cell_length_b     11.098(3)
_cell_length_c     11.750(3)
_cell_angle_alpha     98.233(3)
_cell_angle_beta     91.774(4)
_cell_angle_gamma     102.599(4)
_cell_volume     862.4(4)
_cell_formula_units_Z     2
_cell_measurement_reflns_used     1270
_cell_measurement_theta_min     0.961
_cell_measurement_theta_max     0.979
_cell_measurement_temperature     296(2)
_exptl_crystal_description     block
_exptl_crystal_colour     colourless
_exptl_crystal_size_max     0.41
_exptl_crystal_size_mid     0.31
_exptl_crystal_size_min     0.21
_exptl_crystal_density_diffrn     1.241
_exptl_crystal_density_meas     ?
_exptl_crystal_density_method     'not measured'
_exptl_crystal_F_000     348
_exptl_absorpt_coefficient_mu     0.099
_exptl_absorpt_correction_type     multi-scan
_exptl_absorpt_process_details     '(SADABS; Sheldrick, 1996)'
_exptl_absorpt_correction_T_min     0.9605
_exptl_absorpt_correction_T_max     0.9795
_exptl_special_details
;
;
_diffrn_ambient_temperature     296(2)
_diffrn_radiation_type     MoK\a
_diffrn_radiation_wavelength     0.71073
_diffrn_radiation_source     'fine-focus sealed tube'
_diffrn_radiation_monochromator     graphite
_diffrn_measurement_device_type     'Bruker APEXII CCD area-detector'
_diffrn_measurement_method     '\f and \w'
_diffrn_detector_area_resol_mean     ?
_diffrn_reflns_number     6492
_diffrn_reflns_av_R_equivalents     0.0234
_diffrn_reflns_av_sigmaI/netI     0.0378
_diffrn_reflns_theta_min     2.38
_diffrn_reflns_theta_max     25.50
_diffrn_reflns_theta_full     25.50
_diffrn_measured_fraction_theta_max     0.991
_diffrn_measured_fraction_theta_full     0.991
_diffrn_reflns_limit_h_min     -8
_diffrn_reflns_limit_h_max     8
_diffrn_reflns_limit_k_min     -13
_diffrn_reflns_limit_k_max     13
_diffrn_reflns_limit_l_min     -14
_diffrn_reflns_limit_l_max     14
_diffrn_standards_number     ?
_diffrn_standards_interval_count     ?
_diffrn_standards_interval_time     ?
_diffrn_standards_decay_%     ?
_refine_special_details
;
Refinement of <i>F</i>^2^ against ALL reflections. The weighted <i>R</i>-factor
<i>wR</i> and
goodness of fit <i>S</i> are based on <i>F</i>^2^, conventional
<i>R</i>-factors <i>R</i> are based
on <i>F</i>, with <i>F</i> set to zero for negative <i>F</i>^2^. The threshold
expression of
<i>F</i>^2^ > \s(<i>F</i>^2^) is used only for calculating <i>R</i>-factors(gt)
<i>etc</i>. and is
not relevant to the choice of reflections for refinement. <i>R</i>-factors
based
on <i>F</i>^2^ are statistically about twice as large as those based on
<i>F</i>, and <i>R</i>-
factors based on ALL data will be even larger.
;
_reflns_number_total     3196
_reflns_number_gt     2026
_reflns_threshold_expression     I>2\s(I)
_refine_ls_structure_factor_coef     Fsqd
_refine_ls_matrix_type     full
_refine_ls_R_factor_all     0.0783
_refine_ls_R_factor_gt     0.0473
_refine_ls_wR_factor_gt     0.1276
_refine_ls_wR_factor_ref     0.1481
_refine_ls_goodness_of_fit_ref     1.038
_refine_ls_restrained_S_all     1.038
_refine_ls_number_reflns     3196
_refine_ls_number_parameters     204
_refine_ls_number_restraints     0
_refine_ls_hydrogen_treatment     constr
_refine_ls_weighting_scheme     calc
_refine_ls_weighting_details
          'calc w=1/[\s^2^(Fo^2^)+(0.074P)^2^+0.0388P] where P=(Fo^2^+2Fc^2^)/3'
_atom_sites_solution_hydrogens     geom
_atom_sites_solution_primary     direct
_atom_sites_solution_secondary     difmap
_refine_ls_shift/su_max     0.000
_refine_ls_shift/su_mean     0.000
_refine_diff_density_max     0.232
_refine_diff_density_min     -0.154
_refine_ls_extinction_method     'SHELXS97 (Sheldrick, 2008)'
_refine_ls_extinction_coef     0.045(6)
_refine_ls_extinction_expression
                                  'Fc^*^=kFc[1+0.001xFc^2^\l^3^/sin(2\q)]^-1/4^'
loop_
    _atom_type_symbol
    _atom_type_description
    _atom_type_scat_dispersion_real
    _atom_type_scat_dispersion_imag
    _atom_type_scat_source
    'C' 'C' 0.0033 0.0016
                         'International Tables Vol C Tables 4.2.6.8 and 6.1.1.4'
    'H' 'H' 0.0000 0.0000
                         'International Tables Vol C Tables 4.2.6.8 and 6.1.1.4'
    'N' 'N' 0.0061 0.0033
                         'International Tables Vol C Tables 4.2.6.8 and 6.1.1.4'
    'O' 'O' 0.0106 0.0060
                         'International Tables Vol C Tables 4.2.6.8 and 6.1.1.4'
_computing_data_collection     'APEX2 (Bruker, 2004)'
_computing_cell_refinement     'SAINT (Bruker, 2004)'
_computing_data_reduction     'SAINT (Bruker, 2004)'
_computing_structure_solution     'SHELXS97 (Sheldrick, 2008)'
_computing_structure_refinement     'SHELXS97 (Sheldrick, 2008)'
_computing_molecular_graphics
                     'SHELXTL (Sheldrick, 2008) and DIAMOND (Brandenburg, 2006)'
_computing_publication_material
                             'SHELXTL (Sheldrick, 2008) and PLATON (Spek, 2009)'
loop_
    _atom_site_type_symbol
    _atom_site_label
    _atom_site_fract_x
    _atom_site_fract_y
    _atom_site_fract_z
    _atom_site_U_iso_or_equiv
    _atom_site_adp_type
    _atom_site_calc_flag
    _atom_site_refinement_flags
    _atom_site_occupancy
    _atom_site_disorder_assembly
    _atom_site_disorder_group
    O O1 1.0078(2) 0.66049(15) 0.38126(13) 0.0642(5) Uani d . 1 . .
    H H1W 0.9576 0.6341 0.3142 0.096 Uiso d R 1 . .
    H H2W 0.9194 0.6501 0.4285 0.096 Uiso d R 1 . .
    O O2 0.4638(2) 0.32153(14) 0.82784(13) 0.0576(5) Uani d . 1 . .
    H H3W 0.3978 0.2491 0.8284 0.086 Uiso d R 1 . .
    H H4W 0.5591 0.3379 0.8787 0.086 Uiso d R 1 . .
    O O3 0.1279(3) 0.42962(14) 0.85957(13) 0.0620(5) Uani d . 1 . .
    H H5W 0.0432 0.3909 0.8985 0.093 Uiso d R 1 . .
    H H6W 0.2226 0.3952 0.8493 0.093 Uiso d R 1 . .
    O O4 0.6255(3) 0.40256(16) 0.62491(14) 0.0672(5) Uani d . 1 . .
    H H7W 0.5777 0.3790 0.6846 0.101 Uiso d R 1 . .
    H H8W 0.7336 0.3788 0.6155 0.101 Uiso d R 1 . .
    O O5 0.2031(2) 0.66114(14) 1.01180(14) 0.0624(5) Uani d . 1 . .
    H H9W 0.2119 0.7281 0.9869 0.094 Uiso d R 1 . .
    H H10W 0.1897 0.6013 0.9586 0.094 Uiso d R 1 . .
    O O6 0.7043(3) 0.63916(16) 0.54052(14) 0.0705(5) Uani d . 1 . .
    H H11W 0.6024 0.6411 0.5015 0.106 Uiso d R 1 . .
    H H12W 0.6844 0.5744 0.5710 0.106 Uiso d R 1 . .
    N N1 0.2840(3) 0.14305(16) 0.99505(14) 0.0417(4) Uani d . 1 . .
    N N2 0.2855(3) 0.04691(15) 0.77127(13) 0.0417(4) Uani d . 1 . .
    N N3 0.2336(2) -0.15832(15) 0.82104(14) 0.0403(4) Uani d . 1 . .
    N N4 0.2327(2) -0.06158(15) 1.04606(14) 0.0407(4) Uani d . 1 . .
    C C1 0.1870(4) -0.1038(2) 1.24073(18) 0.0559(6) Uani d . 1 . .
    H H1A 0.0530 -0.1535 1.2264 0.084 Uiso calc R 1 . .
    H H1B 0.2033 -0.0587 1.3178 0.084 Uiso calc R 1 . .
    H H1C 0.2801 -0.1572 1.2319 0.084 Uiso calc R 1 . .
    C C2 0.2256(3) -0.0134(2) 1.15686(17) 0.0414(5) Uani d . 1 . .
    C C3 0.2480(3) 0.1139(2) 1.18979(17) 0.0452(5) Uani d . 1 . .
    H H3 0.2434 0.1471 1.2667 0.054 Uiso calc R 1 . .
    C C4 0.2775(3) 0.19090(19) 1.10592(17) 0.0432(5) Uani d . 1 . .
    C C5 0.3011(4) 0.3293(2) 1.1331(2) 0.0632(7) Uani d . 1 . .
    H H5A 0.4190 0.3704 1.1002 0.095 Uiso calc R 1 . .
    H H5B 0.3133 0.3543 1.2152 0.095 Uiso calc R 1 . .
    H H5C 0.1861 0.3522 1.1015 0.095 Uiso calc R 1 . .
    C C6 0.2612(3) 0.01975(18) 0.97125(16) 0.0365(5) Uani d . 1 . .
    C C7 0.2621(3) -0.03399(18) 0.84670(16) 0.0363(5) Uani d . 1 . .
    C C8 0.1946(4) -0.3443(2) 0.6791(2) 0.0617(7) Uani d . 1 . .
    H H8A 0.3139 -0.3691 0.7017 0.093 Uiso calc R 1 . .
    H H8B 0.1661 -0.3685 0.5975 0.093 Uiso calc R 1 . .
    H H8C 0.0846 -0.3845 0.7189 0.093 Uiso calc R 1 . .
    C C9 0.2245(3) -0.20604(19) 0.70895(17) 0.0432(5) Uani d . 1 . .
    C C10 0.2398(3) -0.1290(2) 0.62551(18) 0.0496(6) Uani d . 1 . .
    H H10 0.2286 -0.1625 0.5477 0.060 Uiso calc R 1 . .
    C C11 0.2719(3) -0.00161(19) 0.65939(17) 0.0449(5) Uani d . 1 . .
    C C12 0.2935(4) 0.0891(2) 0.57525(19) 0.0644(7) Uani d . 1 . .
    H H12A 0.1977 0.1402 0.5887 0.097 Uiso calc R 1 . .
    H H12B 0.2705 0.0442 0.4982 0.097 Uiso calc R 1 . .
    H H12C 0.4262 0.1413 0.5849 0.097 Uiso calc R 1 . .
loop_
    _atom_site_aniso_label
    _atom_site_aniso_U_11
    _atom_site_aniso_U_22
    _atom_site_aniso_U_33
    _atom_site_aniso_U_12
    _atom_site_aniso_U_13
    _atom_site_aniso_U_23
    O1 0.0689(12) 0.0708(11) 0.0513(10) 0.0119(9) 0.0050(8) 0.0098(8)
    O2 0.0637(11) 0.0499(9) 0.0589(10) 0.0082(8) 0.0062(8) 0.0138(8)
    O3 0.0686(11) 0.0632(11) 0.0583(10) 0.0187(8) 0.0111(8) 0.0151(8)
    O4 0.0691(12) 0.0825(12) 0.0556(10) 0.0191(9) 0.0074(8) 0.0251(9)
    O5 0.0743(12) 0.0495(9) 0.0617(10) 0.0089(8) 0.0045(9) 0.0101(8)
    O6 0.0698(12) 0.0794(12) 0.0626(11) 0.0096(9) 0.0030(9) 0.0231(9)
    N1 0.0440(10) 0.0440(10) 0.0355(9) 0.0073(8) 0.0036(8) 0.0043(8)
    N2 0.0505(11) 0.0413(10) 0.0332(9) 0.0100(8) 0.0055(8) 0.0052(8)
    N3 0.0430(10) 0.0412(10) 0.0365(9) 0.0090(8) 0.0047(8) 0.0057(8)
    N4 0.0407(10) 0.0472(10) 0.0349(9) 0.0105(8) 0.0049(7) 0.0076(8)
    C1 0.0706(16) 0.0596(15) 0.0415(13) 0.0177(12) 0.0136(11) 0.0141(11)
    C2 0.0357(11) 0.0537(13) 0.0351(11) 0.0096(10) 0.0038(9) 0.0082(9)
    C3 0.0448(13) 0.0571(14) 0.0328(11) 0.0124(10) 0.0058(9) 0.0023(10)
    C4 0.0422(12) 0.0469(12) 0.0387(12) 0.0091(10) 0.0017(9) 0.0021(9)
    C5 0.0879(19) 0.0528(15) 0.0461(14) 0.0161(13) 0.0047(13) -0.0024(11)
    C6 0.0326(11) 0.0438(12) 0.0330(11) 0.0083(9) 0.0031(8) 0.0060(9)
    C7 0.0317(10) 0.0417(11) 0.0356(11) 0.0079(9) 0.0035(8) 0.0067(9)
    C8 0.0899(19) 0.0485(14) 0.0475(14) 0.0197(13) 0.0058(13) 0.0033(11)
    C9 0.0462(13) 0.0427(12) 0.0397(12) 0.0088(9) 0.0047(9) 0.0044(9)
    C10 0.0640(15) 0.0482(13) 0.0322(11) 0.0072(11) 0.0025(10) 0.0002(10)
    C11 0.0523(13) 0.0462(13) 0.0361(11) 0.0098(10) 0.0050(10) 0.0078(9)
    C12 0.103(2) 0.0525(15) 0.0378(13) 0.0139(14) 0.0069(13) 0.0121(11)
_geom_special_details
;
All e.s.d.'s (except the e.s.d. in the dihedral angle between two l.s. planes)
are estimated using the full covariance matrix. The cell e.s.d.'s are taken
into account individually in the estimation of e.s.d.'s in distances, angles
and torsion angles; correlations between e.s.d.'s in cell parameters are only
used when they are defined by crystal symmetry. An approximate (isotropic)
treatment of cell e.s.d.'s is used for estimating e.s.d.'s involving l.s.
planes.
;
loop_
    _geom_bond_atom_site_label_1
    _geom_bond_atom_site_label_2
    _geom_bond_site_symmetry_2
    _geom_bond_distance
    _geom_bond_publ_flag
    O1 H1W . 0.8358 ?
    O1 H2W . 0.8355 ?
    O2 H3W . 0.8334 ?
    O2 H4W . 0.8431 ?
    O3 H5W . 0.8342 ?
    O3 H6W . 0.8269 ?
    O4 H7W . 0.8351 ?
    O4 H8W . 0.8443 ?
    O5 H9W . 0.8278 ?
    O5 H10W . 0.8314 ?
    O6 H11W . 0.8302 ?
    O6 H12W . 0.8353 ?
    N1 C6 . 1.330(2) ?
    N1 C4 . 1.340(3) ?
    N2 C7 . 1.338(2) ?
    N2 C11 . 1.340(3) ?
    N3 C7 . 1.339(2) ?
    N3 C9 . 1.341(3) ?
    N4 C6 . 1.337(2) ?
    N4 C2 . 1.341(3) ?
    C1 C2 . 1.493(3) ?
    C1 H1A . 0.9600 ?
    C1 H1B . 0.9600 ?
    C1 H1C . 0.9600 ?
    C2 C3 . 1.383(3) ?
    C3 C4 . 1.386(3) ?
    C3 H3 . 0.9300 ?
    C4 C5 . 1.496(3) ?
    C5 H5A . 0.9600 ?
    C5 H5B . 0.9600 ?
    C5 H5C . 0.9600 ?
    C6 C7 . 1.500(3) ?
    C8 C9 . 1.492(3) ?
    C8 H8A . 0.9600 ?
    C8 H8B . 0.9600 ?
    C8 H8C . 0.9600 ?
    C9 C10 . 1.383(3) ?
    C10 C11 . 1.379(3) ?
    C10 H10 . 0.9300 ?
    C11 C12 . 1.498(3) ?
    C12 H12A . 0.9600 ?
    C12 H12B . 0.9600 ?
    C12 H12C . 0.9600 ?
loop_
    _geom_angle_atom_site_label_1
    _geom_angle_atom_site_label_2
    _geom_angle_atom_site_label_3
    _geom_angle_site_symmetry_1
    _geom_angle_site_symmetry_3
    _geom_angle
    _geom_angle_publ_flag
    H1W O1 H2W . . 110.2 ?
    H3W O2 H4W . . 109.0 ?
    H5W O3 H6W . . 111.2 ?
    H7W O4 H8W . . 108.4 ?
    H9W O5 H10W . . 111.6 ?
    H11W O6 H12W . . 109.9 ?
    C6 N1 C4 . . 116.54(17) ?
    C7 N2 C11 . . 116.80(17) ?
    C7 N3 C9 . . 116.70(17) ?
    C6 N4 C2 . . 116.31(18) ?
    C2 C1 H1A . . 109.5 ?
    C2 C1 H1B . . 109.5 ?
    H1A C1 H1B . . 109.5 ?
    C2 C1 H1C . . 109.5 ?
    H1A C1 H1C . . 109.5 ?
    H1B C1 H1C . . 109.5 ?
    N4 C2 C3 . . 120.80(18) ?
    N4 C2 C1 . . 116.81(19) ?
    C3 C2 C1 . . 122.37(19) ?
    C2 C3 C4 . . 118.69(19) ?
    C2 C3 H3 . . 120.7 ?
    C4 C3 H3 . . 120.7 ?
    N1 C4 C3 . . 120.68(19) ?
    N1 C4 C5 . . 116.81(19) ?
    C3 C4 C5 . . 122.50(19) ?
    C4 C5 H5A . . 109.5 ?
    C4 C5 H5B . . 109.5 ?
    H5A C5 H5B . . 109.5 ?
    C4 C5 H5C . . 109.5 ?
    H5A C5 H5C . . 109.5 ?
    H5B C5 H5C . . 109.5 ?
    N1 C6 N4 . . 126.97(18) ?
    N1 C6 C7 . . 116.44(17) ?
    N4 C6 C7 . . 116.57(18) ?
    N3 C7 N2 . . 126.13(18) ?
    N3 C7 C6 . . 117.13(17) ?
    N2 C7 C6 . . 116.70(17) ?
    C9 C8 H8A . . 109.5 ?
    C9 C8 H8B . . 109.5 ?
    H8A C8 H8B . . 109.5 ?
    C9 C8 H8C . . 109.5 ?
    H8A C8 H8C . . 109.5 ?
    H8B C8 H8C . . 109.5 ?
    N3 C9 C10 . . 120.62(19) ?
    N3 C9 C8 . . 117.30(18) ?
    C10 C9 C8 . . 122.07(19) ?
    C11 C10 C9 . . 118.96(19) ?
    C11 C10 H10 . . 120.5 ?
    C9 C10 H10 . . 120.5 ?
    N2 C11 C10 . . 120.71(18) ?
    N2 C11 C12 . . 116.59(19) ?
    C10 C11 C12 . . 122.71(19) ?
    C11 C12 H12A . . 109.5 ?
    C11 C12 H12B . . 109.5 ?
    H12A C12 H12B . . 109.5 ?
    C11 C12 H12C . . 109.5 ?
    H12A C12 H12C . . 109.5 ?
    H12B C12 H12C . . 109.5 ?
loop_
    _geom_torsion_atom_site_label_1
    _geom_torsion_atom_site_label_2
    _geom_torsion_atom_site_label_3
    _geom_torsion_atom_site_label_4
    _geom_torsion_site_symmetry_1
    _geom_torsion_site_symmetry_2
    _geom_torsion_site_symmetry_3
    _geom_torsion_site_symmetry_4
    _geom_torsion
    _geom_torsion_publ_flag
    C6 N4 C2 C3 . . . . -0.3(3) ?
    C6 N4 C2 C1 . . . . 178.04(18) ?
    N4 C2 C3 C4 . . . . 0.2(3) ?
    C1 C2 C3 C4 . . . . -178.1(2) ?
    C6 N1 C4 C3 . . . . -0.1(3) ?
    C6 N1 C4 C5 . . . . -179.45(19) ?
    C2 C3 C4 N1 . . . . 0.1(3) ?
    C2 C3 C4 C5 . . . . 179.3(2) ?
    C4 N1 C6 N4 . . . . 0.0(3) ?
    C4 N1 C6 C7 . . . . 178.16(17) ?
    C2 N4 C6 N1 . . . . 0.3(3) ?
    C2 N4 C6 C7 . . . . -177.94(17) ?
    C9 N3 C7 N2 . . . . -1.1(3) ?
    C9 N3 C7 C6 . . . . 176.71(17) ?
    C11 N2 C7 N3 . . . . 2.5(3) ?
    C11 N2 C7 C6 . . . . -175.32(18) ?
    N1 C6 C7 N3 . . . . -178.13(16) ?
    N4 C6 C7 N3 . . . . 0.3(3) ?
    N1 C6 C7 N2 . . . . -0.1(3) ?
    N4 C6 C7 N2 . . . . 178.33(16) ?
    C7 N3 C9 C10 . . . . -1.4(3) ?
    C7 N3 C9 C8 . . . . 179.46(19) ?
    N3 C9 C10 C11 . . . . 2.3(3) ?
    C8 C9 C10 C11 . . . . -178.5(2) ?
    C7 N2 C11 C10 . . . . -1.4(3) ?
    C7 N2 C11 C12 . . . . 178.63(19) ?
    C9 C10 C11 N2 . . . . -0.9(3) ?
    C9 C10 C11 C12 . . . . 179.1(2) ?
loop_
    _geom_hbond_atom_site_label_D
    _geom_hbond_atom_site_label_H
    _geom_hbond_atom_site_label_A
    _geom_hbond_site_symmetry_A
    _geom_hbond_distance_DH
    _geom_hbond_distance_HA
    _geom_hbond_distance_DA
    _geom_hbond_angle_DHA
    O1 H1W O3 2_666 0.84 2.08 2.914(2) 172.2
    O1 H2W O6 . 0.84 2.00 2.837(2) 175.3
    O2 H3W N2 . 0.83 2.20 2.995(2) 158.3
    O2 H3W N1 . 0.83 2.49 3.083(2) 129.4
    O2 H4W O5 2_667 0.84 2.04 2.872(2) 167.4
    O3 H5W O5 2_567 0.83 2.04 2.847(2) 163.0
    O3 H6W O2 . 0.83 2.01 2.832(2) 176.6
    O4 H7W O2 . 0.84 2.01 2.841(2) 179.7
    O4 H8W O1 2_766 0.84 1.92 2.755(2) 170.7
    O5 H9W N4 1_565 0.83 2.31 3.007(2) 142.2
    O5 H9W N3 1_565 0.83 2.46 3.196(2) 148.7
    O5 H10W O3 . 0.83 2.04 2.849(2) 165.5
    O6 H11W O4 2_666 0.83 2.05 2.851(2) 161.7
    O6 H12W O4 . 0.84 2.06 2.886(2) 172.7
