# Supplementary material for: 4,4′,6,6′-Tetra­methyl-2,2′-bipyrimidine hexa­hydrate
Source: Acta Crystallogr Sect E Struct Rep Online. 2009 Mar 25;65(Pt 4):o848–9. doi: 10.1107/S1600536809010095 (PMC2968866; doi:10.1107/S1600536809010095)
Supplement: Supplementary file 2 [file e-65-0o848-Isup2.hkl]

# 
# h,k,l, Fc-squared, Fo-squared, sigma(Fo-squared) and status flag 
# 
data_I
_shelx_title ' A in P-1' 
_shelx_refln_list_code          4 
_shelx_F_calc_maximum      127.77 
_exptl_crystal_F_000       348.00 
_reflns_d_resolution_high  0.8256 
 
loop_ 
 _symmetry_equiv_pos_as_xyz 
 'x, y, z' 
 '-x, -y, -z' 
 
_cell_length_a     6.8622 
_cell_length_b    11.0978 
_cell_length_c    11.7495 
_cell_angle_alpha  98.233 
_cell_angle_beta   91.774 
_cell_angle_gamma 102.599 
 
_shelx_F_squared_multiplier     1.000 
 
loop_ 
 _refln_index_h 
 _refln_index_k 
 _refln_index_l 
 _refln_F_squared_calc 
 _refln_F_squared_meas 
 _refln_F_squared_sigma 
 _refln_observed_status 
   1   0   0        1.51       -0.87      0.58 o 
   2   0   0    16324.01    17219.35    102.25 o 
   3   0   0       22.13       32.94      2.25 o 
   4   0   0     2168.85     2158.29     20.05 o 
   5   0   0        0.06        0.47      0.77 o 
   6   0   0      135.87      128.22      8.39 o 
   7   0   0        7.43        4.40      1.97 o 
   8   0   0       28.07       15.96      4.78 o 
  -8   1   0       61.20       59.02      7.13 o 
  -7   1   0        6.01        0.77      3.25 o 
  -6   1   0      925.90      951.23     15.08 o 
  -5   1   0        6.11        7.29      1.16 o 
  -4   1   0     3422.10     3465.56     24.89 o 
  -3   1   0       98.06      102.85      2.40 o 
  -2   1   0    13151.67    14214.04     83.80 o 
  -1   1   0      103.98       98.83      1.91 o 
   1   1   0        0.00       -0.33      0.34 o 
   2   1   0     1988.65     1960.67     16.33 o 
   3   1   0       24.15       22.46      1.29 o 
   4   1   0      169.95      152.24      3.44 o 
   5   1   0       16.07       19.56      7.16 o 
   6   1   0        2.30        2.11      1.60 o 
   7   1   0        0.70       -0.09      1.71 o 
  -8   2   0       53.71       45.04      4.43 o 
  -7   2   0        3.16        1.96      1.60 o 
  -6   2   0       37.29       38.06      4.53 o 
  -5   2   0       74.33       70.02      2.68 o 
  -4   2   0       73.88       81.16      2.60 o 
  -3   2   0       17.38       18.34      1.20 o 
  -2   2   0     2444.53     2349.05     16.09 o 
  -1   2   0        1.52        1.08      0.50 o 
   0   2   0      349.43      349.07      4.42 o 
   1   2   0       51.69       48.15      1.37 o 
   2   2   0      156.10      146.32      2.78 o 
   3   2   0       11.64       12.16      1.08 o 
   4   2   0       15.20       15.17      1.39 o 
   5   2   0        0.24        1.89      3.45 o 
   6   2   0       29.96       27.92      3.19 o 
   7   2   0        1.02       -2.23      2.29 o 
  -8   3   0        4.42        3.23      2.72 o 
  -7   3   0        4.54        0.39      1.65 o 
  -6   3   0       39.29       37.38      2.39 o 
  -5   3   0        0.08       -0.71      2.58 o 
  -4   3   0      607.34      613.54      7.42 o 
  -3   3   0        9.75       12.19      1.20 o 
  -2   3   0        6.81        8.47      0.74 o 
  -1   3   0        2.37        3.43      0.85 o 
   0   3   0     4168.07     3901.63     30.20 o 
   1   3   0       75.72       89.21      2.05 o 
   2   3   0       13.24       11.61      1.94 o 
   3   3   0       50.89       50.31      4.35 o 
   4   3   0        1.05        0.44      1.62 o 
   5   3   0        0.92        2.57      1.51 o 
   6   3   0       50.51       43.25      4.59 o 
   7   3   0        1.17       -0.79      2.31 o 
  -8   4   0        0.01        1.96      2.69 o 
  -7   4   0        2.45        0.72      2.46 o 
  -6   4   0       35.22       39.04      2.48 o 
  -5   4   0        1.42        0.12      0.89 o 
  -4   4   0       33.33       30.08      1.73 o 
  -3   4   0        0.01        0.05      0.53 o 
  -2   4   0      346.69      293.76      5.58 o 
  -1   4   0       30.29       28.19      1.74 o 
   0   4   0     3687.25     3674.26     24.21 o 
   1   4   0        0.36       -0.89      0.60 o 
   2   4   0     1019.31      979.10      9.51 o 
   3   4   0       18.09       23.00      1.60 o 
   4   4   0       23.37       15.07      2.64 o 
   5   4   0       17.90       17.38      4.40 o 
   6   4   0        1.86        2.90      2.59 o 
   7   4   0        0.35        0.74      2.75 o 
  -8   5   0        7.27        5.04      3.29 o 
  -7   5   0        1.59        1.47      2.75 o 
  -6   5   0        3.27        2.37      1.47 o 
  -5   5   0       46.32       38.41      5.94 o 
  -4   5   0       83.43       85.42      3.66 o 
  -3   5   0      114.90      127.29      3.19 o 
  -2   5   0       27.99       27.78      2.05 o 
  -1   5   0       15.45       13.00      1.50 o 
   0   5   0      131.51      145.58      3.06 o 
   1   5   0        3.61        3.80      0.84 o 
   2   5   0      627.65      650.55      7.77 o 
   3   5   0       11.11       13.02      1.44 o 
   4   5   0       19.72       25.69      3.12 o 
   5   5   0        2.02        6.06      1.91 o 
   6   5   0       40.41       41.28      6.18 o 
  -8   6   0        8.18       -1.53      3.27 o 
  -7   6   0       16.76       13.19      2.62 o 
  -6   6   0       36.00       33.25      5.84 o 
  -5   6   0        5.34        5.18      1.62 o 
  -4   6   0      899.00      922.53     13.67 o 
  -3   6   0        0.71        2.89      1.19 o 
  -2   6   0      290.33      362.41      7.22 o 
  -1   6   0       65.88       69.66      3.03 o 
   0   6   0      920.58      968.52      9.38 o 
   1   6   0       29.72       31.09      1.79 o 
   2   6   0       52.48       54.91      2.42 o 
   3   6   0        1.70        1.56      0.95 o 
   4   6   0       79.42       84.88      4.52 o 
   5   6   0        2.09        1.73      1.76 o 
   6   6   0        0.00        2.71      2.73 o 
  -7   7   0       13.66        8.37      2.26 o 
  -6   7   0       99.53      103.74      5.17 o 
  -5   7   0       54.10       66.87      4.06 o 
  -4   7   0        2.04        3.06      1.34 o 
  -3   7   0       40.65       44.81      3.09 o 
  -2   7   0      135.34      131.79      4.62 o 
  -1   7   0        9.53       11.65      4.26 o 
   0   7   0        7.43       11.41      1.24 o 
   1   7   0        0.00        0.26      0.79 o 
   2   7   0       34.11       35.49      3.47 o 
   3   7   0       44.39       40.88      4.43 o 
   4   7   0        7.65        8.84      3.98 o 
   5   7   0        0.10       -0.84      2.33 o 
  -7   8   0        4.19        3.90      2.09 o 
  -6   8   0        1.77        3.33      1.84 o 
  -5   8   0        0.62        1.48      1.33 o 
  -4   8   0        6.68        5.89      1.78 o 
  -3   8   0       10.47       11.73      2.89 o 
  -2   8   0       25.17       18.73      2.35 o 
  -1   8   0        0.00        0.92      1.04 o 
   0   8   0        8.68        7.32      4.51 o 
   1   8   0        0.43       -1.38      1.15 o 
   2   8   0      114.36      123.52      3.86 o 
   3   8   0        5.63        3.45      2.32 o 
   4   8   0        7.10        7.53      2.30 o 
   5   8   0        3.61        3.44      2.89 o 
  -7   9   0        0.14        0.92      1.88 o 
  -6   9   0        5.00        8.88      2.39 o 
  -5   9   0        0.36       -0.73      1.21 o 
  -4   9   0       37.38       43.06      3.66 o 
  -3   9   0       29.22       30.97      3.15 o 
  -2   9   0       36.03       35.70      5.95 o 
  -1   9   0        1.63       -0.18      1.28 o 
   0   9   0      127.96      114.54      7.54 o 
   1   9   0       19.72       16.00      2.40 o 
   2   9   0        1.44        2.18      2.31 o 
   3   9   0        9.85       13.72      4.37 o 
   4   9   0        0.21       -0.66      2.64 o 
  -6  10   0       10.93       13.95      2.78 o 
  -5  10   0        1.05        0.99      1.64 o 
  -4  10   0        4.17        4.62      1.81 o 
  -3  10   0        4.62        1.39      1.50 o 
  -2  10   0        3.85        7.17      2.45 o 
  -1  10   0        8.67        7.79      1.93 o 
   0  10   0       17.22       17.06      2.55 o 
   1  10   0        3.74        2.86      2.00 o 
   2  10   0        5.60        3.25      2.65 o 
   3  10   0        5.04        1.72      2.89 o 
  -6  11   0        6.61        3.97      3.28 o 
  -5  11   0       11.00        9.43      2.49 o 
  -4  11   0        7.98        8.30      3.52 o 
  -3  11   0       12.26       13.74      2.59 o 
  -2  11   0        0.46       -0.04      1.63 o 
  -1  11   0        9.90        5.73      2.09 o 
   0  11   0       11.60       10.35      2.30 o 
   1  11   0        0.96        2.72      1.68 o 
   2  11   0        0.93       -1.40      2.47 o 
   3  11   0        3.31        3.02      3.25 o 
  -5  12   0        3.84        4.93      2.26 o 
  -4  12   0        0.72        0.92      1.64 o 
  -3  12   0        4.02        2.53      1.87 o 
  -2  12   0        0.70        2.72      1.91 o 
  -1  12   0        2.06        1.61      1.71 o 
   0  12   0        6.75        8.07      2.34 o 
   1  12   0        0.21        0.31      1.72 o 
  -3  13   0        0.01       -0.06      1.84 o 
  -2  13   0        2.11       -0.95      1.79 o 
  -1  13   0        2.77        0.96      1.84 o 
   0 -13   1        4.92        3.65      2.17 o 
   1 -13   1        0.00        1.17      1.77 o 
   2 -13   1        1.31       -0.44      1.79 o 
   3 -13   1        2.34        2.79      2.05 o 
  -1 -12   1        0.92       -1.25      1.69 o 
   0 -12   1        3.90        4.24      2.03 o 
   1 -12   1        9.26       12.77      2.63 o 
   2 -12   1        3.38        3.35      1.79 o 
   3 -12   1        1.26        3.51      1.88 o 
   4 -12   1        1.09        1.31      3.45 o 
   5 -12   1        0.20       -1.61      1.67 o 
  -2 -11   1        4.98        5.10      1.97 o 
  -1 -11   1        0.71        0.69      1.64 o 
   0 -11   1        6.50        4.41      1.88 o 
   1 -11   1        9.29        6.92      2.07 o 
   2 -11   1        9.84        7.59      2.08 o 
   3 -11   1        6.63        6.56      2.09 o 
   4 -11   1        0.99        2.77      1.72 o 
   5 -11   1        2.02        2.51      1.86 o 
   6 -11   1        2.47        2.00      2.04 o 
  -2 -10   1        4.03        1.86      1.97 o 
  -1 -10   1        0.78        1.56      1.40 o 
   0 -10   1       34.96       32.30      3.20 o 
   1 -10   1        3.15        5.68      2.18 o 
   2 -10   1        2.90        1.94      1.42 o 
   3 -10   1        8.36        7.97      2.99 o 
   4 -10   1       16.29       11.75      2.38 o 
   5 -10   1        3.84        2.77      1.85 o 
   6 -10   1        5.75       10.85      2.63 o 
  -4  -9   1        5.61        6.76      3.08 o 
  -3  -9   1       26.15       25.80      3.06 o 
  -2  -9   1        1.82        1.77      1.16 o 
  -1  -9   1        0.75        1.06      1.26 o 
   0  -9   1       24.94       34.57      4.29 o 
   1  -9   1       41.89       43.10      3.91 o 
   2  -9   1        0.00        3.22      2.50 o 
   3  -9   1       14.26       13.52      2.24 o 
   4  -9   1       39.70       36.18      7.13 o 
   5  -9   1        0.46        1.38      1.72 o 
   6  -9   1        0.01        0.83      1.52 o 
   7  -9   1        0.07        1.22      1.94 o 
  -5  -8   1        5.00        3.94      3.24 o 
  -4  -8   1       12.43       16.51      3.98 o 
  -3  -8   1        7.64        6.52      1.42 o 
  -2  -8   1      112.37      106.99      3.61 o 
  -1  -8   1        0.01       -1.28      0.87 o 
   0  -8   1      152.12      142.93      4.96 o 
   1  -8   1       38.48       38.32      2.96 o 
   2  -8   1       29.54       28.89      4.16 o 
   3  -8   1        7.39        5.47      1.71 o 
   4  -8   1       75.06       71.45      4.17 o 
   5  -8   1        0.49        0.36      1.42 o 
   6  -8   1        0.27        0.51      1.44 o 
   7  -8   1        0.00        0.88      2.93 o 
  -5  -7   1        4.71        2.19      2.57 o 
  -4  -7   1       33.15       35.55      4.01 o 
  -3  -7   1       11.70       13.76      1.65 o 
  -2  -7   1       41.32       37.82      2.23 o 
  -1  -7   1        7.09        6.25      1.17 o 
   0  -7   1       90.13      100.69      3.68 o 
   1  -7   1       33.43       33.59      5.08 o 
   2  -7   1      146.91      145.97      4.81 o 
   3  -7   1       36.20       36.49      7.45 o 
   4  -7   1       19.90       18.47      5.48 o 
   5  -7   1        1.09        0.14      1.22 o 
   6  -7   1       59.56       70.28      9.44 o 
   7  -7   1        7.51        6.54      2.15 o 
  -6  -6   1        3.72        1.09      2.71 o 
  -5  -6   1        4.62        6.05      2.86 o 
  -4  -6   1       37.55       40.62      5.02 o 
  -3  -6   1       45.95       45.07      2.41 o 
  -2  -6   1       17.14       15.99      1.53 o 
  -1  -6   1       46.12       47.80      2.14 o 
   0  -6   1      145.12      187.40      3.52 o 
   1  -6   1      251.39      242.61      3.54 o 
   2  -6   1      183.33      215.43      5.49 o 
   3  -6   1        9.95        8.81      1.56 o 
   4  -6   1       77.50       61.45      3.91 o 
   5  -6   1        1.76        1.59      1.33 o 
   6  -6   1       15.87       16.47      2.54 o 
   7  -6   1        0.00        1.58      2.26 o 
   8  -6   1        1.52        0.78      3.31 o 
  -6  -5   1        0.00        0.07      2.39 o 
  -5  -5   1        5.15        6.78      2.91 o 
  -4  -5   1        4.56        4.84      1.19 o 
  -3  -5   1       22.74       25.21      1.83 o 
  -2  -5   1       32.88       27.76      1.69 o 
  -1  -5   1        2.70        1.71      0.71 o 
   0  -5   1      555.44      619.20      8.64 o 
   1  -5   1      261.96      238.50      5.09 o 
   2  -5   1     2447.16     2327.94     22.61 o 
   3  -5   1        0.54        1.56      0.63 o 
   4  -5   1        0.05        0.68      0.71 o 
   5  -5   1       14.10       17.92      5.06 o 
   6  -5   1        2.99        4.04      1.57 o 
   7  -5   1        2.18       -1.87      2.17 o 
   8  -5   1        1.49        4.97      3.03 o 
  -7  -4   1        0.07        0.70      2.60 o 
  -6  -4   1        5.27        8.43      3.44 o 
  -5  -4   1        0.47        1.36      1.50 o 
  -4  -4   1      209.09      203.33      4.54 o 
  -3  -4   1       11.72       10.36      1.66 o 
  -2  -4   1      194.65      195.87      3.73 o 
  -1  -4   1      338.52      365.29      5.69 o 
   0  -4   1       17.29       22.32      1.40 o 
   1  -4   1      221.19      219.37      4.44 o 
   2  -4   1      230.76      204.31      2.99 o 
   3  -4   1      371.93      364.14      6.98 o 
   4  -4   1      106.00       97.51      2.82 o 
   5  -4   1        2.06        1.77      0.93 o 
   6  -4   1        4.66        4.73      1.65 o 
   7  -4   1        5.76        5.02      2.77 o 
   8  -4   1       20.44       19.19      4.47 o 
  -7  -3   1       14.48       14.35      4.18 o 
  -6  -3   1        6.38        2.01      2.25 o 
  -5  -3   1       27.68       29.75      2.96 o 
  -4  -3   1       18.44       22.69      2.23 o 
  -3  -3   1      800.89      758.86      8.28 o 
  -2  -3   1        2.47        3.72      0.72 o 
  -1  -3   1       78.10       77.24      1.92 o 
   0  -3   1      856.02      827.31      6.91 o 
   1  -3   1      357.96      335.01      5.10 o 
   2  -3   1        0.41        2.22      0.55 o 
   3  -3   1       44.59       47.79      2.23 o 
   4  -3   1      129.14      157.95      3.53 o 
   5  -3   1        6.46        7.21      1.40 o 
   6  -3   1      165.03      158.63      5.78 o 
   7  -3   1       17.15       13.48      3.38 o 
   8  -3   1       34.64       21.27      5.01 o 
  -7  -2   1        0.68        1.73      2.51 o 
  -6  -2   1        9.39       12.87      2.27 o 
  -5  -2   1        9.54       12.21      1.94 o 
  -4  -2   1       64.55       55.61      2.83 o 
  -3  -2   1      277.59      282.30      4.39 o 
  -2  -2   1      124.03       94.59      2.17 o 
  -1  -2   1        0.83        0.97      0.47 o 
   0  -2   1     1261.38     1196.04      8.54 o 
   1  -2   1     1047.01     1043.45      9.98 o 
   2  -2   1        0.26        0.04      0.51 o 
   3  -2   1      897.64      915.59      8.58 o 
   4  -2   1     1386.21     1389.55     12.51 o 
   5  -2   1       83.47       82.44      2.81 o 
   6  -2   1      431.83      393.00     18.71 o 
   7  -2   1        5.56        2.48      1.82 o 
   8  -2   1      190.48      186.66      8.34 o 
  -7  -1   1        1.78        0.81      2.15 o 
  -6  -1   1       17.37       13.72      2.43 o 
  -5  -1   1       19.62       18.89      1.71 o 
  -4  -1   1       20.69       25.17      1.91 o 
  -3  -1   1      484.49      463.97      5.65 o 
  -2  -1   1      581.68      573.27      5.66 o 
  -1  -1   1      579.83      575.58      6.14 o 
   0  -1   1     1591.18     1539.98     17.33 o 
   1  -1   1      547.28      526.94      4.41 o 
   2  -1   1    12305.69    13496.51    120.23 o 
   3  -1   1       54.94       51.33      1.73 o 
   4  -1   1     1633.80     1806.17     15.02 o 
   5  -1   1       38.63       42.96      3.13 o 
   6  -1   1      287.94      305.39      8.25 o 
   7  -1   1       13.23        8.64      2.32 o 
   8  -1   1       65.79       64.29      5.19 o 
  -8   0   1        3.38        1.31      2.76 o 
  -7   0   1        3.70        1.27      2.08 o 
  -6   0   1        1.98        2.64      2.36 o 
  -5   0   1      102.21      104.92      3.24 o 
  -4   0   1      254.99      266.76      4.62 o 
  -3   0   1      278.89      253.37      3.95 o 
  -2   0   1     2369.10     2392.99     19.19 o 
  -1   0   1      540.95      536.99      5.52 o 
   2   0   1      477.27      578.80      5.36 o 
   3   0   1      900.24      935.53      8.96 o 
   4   0   1      120.82      136.79      3.10 o 
   5   0   1       18.72       23.39      3.99 o 
   6   0   1      160.34      165.23      6.77 o 
   7   0   1        1.05        0.27      1.67 o 
   8   0   1        4.94        3.74      2.47 o 
  -8   1   1        0.22        1.27      2.75 o 
  -7   1   1       11.43        8.91      2.29 o 
  -6   1   1        0.04       -1.29      0.86 o 
  -5   1   1        1.09        0.86      0.83 o 
  -4   1   1       38.12       37.95      2.11 o 
  -3   1   1     1254.05     1258.49     10.72 o 
  -2   1   1     2663.69     2543.13     20.67 o 
  -1   1   1      204.80      212.33      2.41 o 
   0   1   1      669.74      668.55      9.48 o 
   1   1   1        3.33        2.42      0.62 o 
   2   1   1        0.05        0.76      0.86 o 
   3   1   1        0.09        0.44      0.81 o 
   4   1   1      134.12      143.65      4.22 o 
   5   1   1        5.71        2.79      2.68 o 
   6   1   1        0.84        0.64      1.40 o 
   7   1   1        0.71       -0.83      1.48 o 
  -8   2   1       22.53       25.12      5.26 o 
  -7   2   1        1.83        2.46      1.65 o 
  -6   2   1       57.10       53.90      2.77 o 
  -5   2   1       13.22       16.54      1.61 o 
  -4   2   1      212.23      189.04      3.84 o 
  -3   2   1      284.43      296.38      4.31 o 
  -2   2   1      138.65      143.52      2.47 o 
  -1   2   1      343.86      335.32      4.64 o 
   0   2   1      451.27      444.73      4.14 o 
   1   2   1      289.35      297.84      3.90 o 
   2   2   1      303.85      314.50      4.09 o 
   3   2   1      104.80       98.93      3.05 o 
   4   2   1       43.65       57.58      6.66 o 
   5   2   1       13.85       14.20      2.30 o 
   6   2   1        9.04       10.05      2.19 o 
   7   2   1        0.88       -1.67      1.59 o 
  -7   3   1       39.78       48.30      3.91 o 
  -6   3   1       40.36       44.10      2.62 o 
  -5   3   1        0.56        1.29      0.91 o 
  -4   3   1       46.63       42.86      2.02 o 
  -3   3   1      109.57       92.08      2.36 o 
  -2   3   1       95.26       93.01      2.94 o 
  -1   3   1       71.00       63.63      4.72 o 
   0   3   1      813.40      758.71      6.94 o 
   1   3   1       12.35       11.20      0.90 o 
   2   3   1      366.15      372.58      4.82 o 
   3   3   1      549.60      530.57     16.39 o 
   4   3   1        0.38        0.18      1.16 o 
   5   3   1       94.97       95.44      4.62 o 
   6   3   1       40.47       39.04      3.89 o 
   7   3   1        4.18        5.79      3.41 o 
  -7   4   1        7.01        9.21      2.04 o 
  -6   4   1        0.40        2.00      1.31 o 
  -5   4   1        4.54        4.11      1.18 o 
  -4   4   1      181.65      203.18      4.07 o 
  -3   4   1      530.63      520.29      5.97 o 
  -2   4   1        2.18        0.57      0.91 o 
  -1   4   1     2374.93     2323.01     21.31 o 
   0   4   1     1279.81     1248.68     11.35 o 
   1   4   1      948.85      982.59     11.66 o 
   2   4   1      126.60      126.32      3.05 o 
   3   4   1       37.80       34.03      1.78 o 
   4   4   1      312.33      305.60     10.22 o 
   5   4   1       15.13       14.80      2.44 o 
   6   4   1       11.92       11.59      4.10 o 
   7   4   1        7.47        4.88      3.53 o 
  -8   5   1        0.59       -1.15      3.06 o 
  -7   5   1       14.48       11.32      2.35 o 
  -6   5   1       19.75       22.81      2.82 o 
  -5   5   1      136.83      128.19      4.92 o 
  -4   5   1       10.53       12.37      1.88 o 
  -3   5   1      256.63      259.91      9.20 o 
  -2   5   1     1748.61     1682.55     17.99 o 
  -1   5   1       42.72       60.99      2.66 o 
   0   5   1      414.01      472.41      5.65 o 
   1   5   1      529.48      583.01      6.88 o 
   2   5   1      364.83      396.12      5.80 o 
   3   5   1      159.03      176.71      5.63 o 
   4   5   1       36.59       46.30      3.56 o 
   5   5   1        7.08        6.60      2.03 o 
   6   5   1       13.28       12.61      3.00 o 
  -8   6   1        5.04        2.74      3.43 o 
  -7   6   1        0.57        1.52      1.70 o 
  -6   6   1       28.36       34.39      3.46 o 
  -5   6   1       75.52       86.33      4.37 o 
  -4   6   1      196.70      183.51      5.74 o 
  -3   6   1      360.77      338.65      7.41 o 
  -2   6   1      201.23      200.56      5.31 o 
  -1   6   1      891.94      921.98     12.33 o 
   0   6   1      102.72      124.72      2.93 o 
   1   6   1       13.54       19.68      1.52 o 
   2   6   1      145.53      162.92      3.94 o 
   3   6   1        7.57        9.99      2.07 o 
   4   6   1        0.04        2.24      1.65 o 
   5   6   1       14.02       17.89      2.99 o 
   6   6   1        3.16        2.95      3.11 o 
  -7   7   1       39.58       45.47      7.04 o 
  -6   7   1        2.22        0.32      1.41 o 
  -5   7   1       44.45       41.19      3.49 o 
  -4   7   1       66.27       69.05      3.96 o 
  -3   7   1       23.66       31.46      4.24 o 
  -2   7   1        6.81        3.92      1.66 o 
  -1   7   1        9.57       11.45      1.81 o 
   0   7   1       42.81       45.34      2.07 o 
   1   7   1       29.21       33.50      2.15 o 
   2   7   1       75.09       73.41      4.32 o 
   3   7   1        1.16        2.06      1.43 o 
   4   7   1        1.74        0.94      1.50 o 
   5   7   1        4.35        4.62      2.59 o 
  -7   8   1        0.83        2.57      3.12 o 
  -6   8   1        1.45        1.67      1.62 o 
  -5   8   1        0.13        1.23      1.38 o 
  -4   8   1       31.75       36.89      3.33 o 
  -3   8   1       10.52       11.30      2.13 o 
  -2   8   1        1.70        1.64      1.16 o 
  -1   8   1       93.65       89.86      4.09 o 
   0   8   1       50.81       47.33      3.25 o 
   1   8   1       71.46       76.78      5.37 o 
   2   8   1        0.00       -0.04      1.18 o 
   3   8   1        2.47        2.38      1.55 o 
   4   8   1        3.37        7.89      2.30 o 
   5   8   1        0.20        1.37      3.78 o 
  -7   9   1        0.85       -1.28      1.76 o 
  -6   9   1        2.40       -1.24      2.32 o 
  -5   9   1        5.45        3.39      2.32 o 
  -4   9   1        0.03       -1.03      1.10 o 
  -3   9   1       60.57       61.19      4.06 o 
  -2   9   1        3.21        1.52      1.19 o 
  -1   9   1        1.24        2.75      1.51 o 
   0   9   1       23.95       31.60      3.01 o 
   1   9   1        7.59       11.62      2.13 o 
   2   9   1        3.67        3.20      2.45 o 
   3   9   1       18.71       25.61      3.73 o 
   4   9   1       14.06       13.74      3.73 o 
  -6  10   1        1.84        3.78      2.07 o 
  -5  10   1        7.81        3.68      1.78 o 
  -4  10   1        3.86        4.66      1.89 o 
  -3  10   1       57.12       58.21      4.29 o 
  -2  10   1       85.04       90.40      6.44 o 
  -1  10   1      156.42      144.26      7.82 o 
   0  10   1        8.95        4.41      1.79 o 
   1  10   1       74.26       74.97      4.53 o 
   2  10   1       51.32       40.31      5.83 o 
   3  10   1        7.06        4.06      3.25 o 
  -5  11   1       82.26       84.47      8.67 o 
  -4  11   1       34.05       30.23      3.83 o 
  -3  11   1       66.42       52.12      4.39 o 
  -2  11   1        5.46        3.14      1.80 o 
  -1  11   1       46.67       32.65      3.57 o 
   0  11   1       30.92       30.37      3.42 o 
   1  11   1       24.24       20.99      5.42 o 
   2  11   1        2.07        1.53      2.75 o 
  -4  12   1        1.27        0.05      1.86 o 
  -3  12   1       34.10       30.24      3.87 o 
  -2  12   1        0.46       -2.14      1.82 o 
  -1  12   1       11.49       13.08      2.78 o 
   0  12   1        0.17       -0.02      1.91 o 
   1  12   1        0.25        1.79      2.90 o 
  -3  13   1        0.67       -0.51      1.85 o 
  -2  13   1        2.62        2.97      2.13 o 
  -1  13   1        0.24       -0.20      1.95 o 
   0 -13   2       17.06       23.59      9.33 o 
   1 -13   2        5.18        8.70      2.58 o 
   2 -13   2       16.99       22.76      4.30 o 
   3 -13   2        0.03        0.13      1.73 o 
  -2 -12   2        4.78        1.65      2.76 o 
  -1 -12   2        4.02        1.56      1.94 o 
   0 -12   2        3.00        4.69      2.08 o 
   1 -12   2        1.48        1.52      1.60 o 
   2 -12   2        0.04       -0.24      1.52 o 
   3 -12   2        3.32        5.72      2.15 o 
   4 -12   2        0.29       -1.85      1.51 o 
   5 -12   2        0.10        0.80      1.87 o 
  -2 -11   2        5.77        1.95      2.58 o 
  -1 -11   2        6.35        4.05      1.94 o 
   0 -11   2        3.71        5.75      2.00 o 
   1 -11   2        7.83        7.22      2.02 o 
   2 -11   2       12.68       13.44      2.61 o 
   3 -11   2        3.80        1.86      1.62 o 
   4 -11   2       18.15       22.22      3.22 o 
   5 -11   2       16.88       22.23      3.27 o 
   6 -11   2        4.20        2.16      2.22 o 
  -2 -10   2        9.69       12.67      2.32 o 
  -1 -10   2       24.84       25.30      2.96 o 
   0 -10   2       79.76       88.96      4.77 o 
   1 -10   2       28.89       27.70      3.04 o 
   2 -10   2       24.49       30.77      4.54 o 
   3 -10   2      140.24      141.75     12.45 o 
   4 -10   2       22.56       20.19      2.90 o 
   5 -10   2       24.24       22.98      3.23 o 
   6 -10   2       14.92       18.06      3.15 o 
  -4  -9   2        3.16        6.73      3.19 o 
  -3  -9   2       25.25       29.48      3.10 o 
  -2  -9   2       23.46       26.68      2.26 o 
  -1  -9   2       62.16       65.47      3.88 o 
   0  -9   2       23.72       22.21      2.62 o 
   1  -9   2       12.22       12.38      2.17 o 
   2  -9   2       59.99       63.63      4.03 o 
   3  -9   2       35.59       37.08      3.33 o 
   4  -9   2        0.54        0.43      1.33 o 
   5  -9   2        1.53        0.02      1.36 o 
   6  -9   2       12.20       11.96      3.26 o 
   7  -9   2        3.38        6.04      2.46 o 
  -5  -8   2        6.61        7.78      3.30 o 
  -4  -8   2        4.18        6.63      2.88 o 
  -3  -8   2        2.69        3.19      1.19 o 
  -2  -8   2        3.95        3.43      1.24 o 
  -1  -8   2       54.34       54.50      2.62 o 
   0  -8   2       13.74       12.91      1.96 o 
   1  -8   2      129.34      125.40      4.70 o 
   2  -8   2       42.79       36.05      2.91 o 
   3  -8   2       45.87       46.61      5.61 o 
   4  -8   2        2.91        1.05      1.24 o 
   5  -8   2        0.43       -0.90      1.41 o 
   6  -8   2        0.03        0.34      1.52 o 
   7  -8   2        1.55        0.80      3.03 o 
  -5  -7   2        9.00       12.96      3.99 o 
  -4  -7   2        3.46        1.88      2.54 o 
  -3  -7   2       44.12       43.47      2.87 o 
  -2  -7   2       12.98       11.86      1.54 o 
  -1  -7   2        3.84        4.46      1.12 o 
   0  -7   2       60.74       63.97      2.37 o 
   1  -7   2      170.88      159.75      4.88 o 
   2  -7   2       23.90       21.26      2.31 o 
   3  -7   2       44.02       47.16      6.90 o 
   4  -7   2        5.16        9.02      3.23 o 
   5  -7   2       12.97       13.26      2.22 o 
   6  -7   2        1.62        1.76      1.54 o 
   7  -7   2        0.00       -1.16      2.65 o 
  -6  -6   2        0.24       -2.65      2.14 o 
  -5  -6   2       50.54       55.91      6.38 o 
  -4  -6   2        0.51        0.54      1.17 o 
  -3  -6   2        8.49        9.23      1.64 o 
  -2  -6   2       12.00       11.98      1.40 o 
  -1  -6   2      116.65      113.45      3.31 o 
   0  -6   2       47.87       48.65      1.92 o 
   1  -6   2       76.75       74.62      2.44 o 
   2  -6   2        0.38        0.45      0.60 o 
   3  -6   2        0.95        1.37      1.01 o 
   4  -6   2       51.02       64.63      5.75 o 
   5  -6   2       25.16       29.05      2.84 o 
   6  -6   2        2.82        4.55      1.67 o 
   7  -6   2       13.96       13.81      4.66 o 
  -6  -5   2        3.36        3.68      3.04 o 
  -5  -5   2        0.21       -0.48      2.00 o 
  -4  -5   2        2.62        1.10      0.99 o 
  -3  -5   2      102.42      101.32      3.15 o 
  -2  -5   2        4.42        4.75      0.97 o 
  -1  -5   2      214.48      214.32      3.88 o 
   0  -5   2      182.72      169.46      3.20 o 
   1  -5   2      384.48      390.39      6.56 o 
   2  -5   2       57.51       58.79      1.81 o 
   3  -5   2        2.92       11.79      1.13 o 
   4  -5   2       56.14       63.91      2.45 o 
   5  -5   2       79.27       93.78      5.05 o 
   6  -5   2       33.73       42.87      5.81 o 
   7  -5   2        0.47        0.66      2.40 o 
   8  -5   2        5.19       -0.07      3.18 o 
  -7  -4   2        0.03       -1.20      2.35 o 
  -6  -4   2        8.33        4.98      2.83 o 
  -5  -4   2       40.29       41.75      5.32 o 
  -4  -4   2       51.96       54.20      3.53 o 
  -3  -4   2       37.35       47.31      2.16 o 
  -2  -4   2       44.03       43.50      2.58 o 
  -1  -4   2     1867.14     1888.93     14.51 o 
   0  -4   2      188.16      190.03      3.11 o 
   1  -4   2      132.93      127.29      4.14 o 
   2  -4   2      531.71      585.43      6.17 o 
   3  -4   2        6.62        2.51      0.76 o 
   4  -4   2       13.17       11.10      1.35 o 
   5  -4   2       14.34       12.91      2.09 o 
   6  -4   2        0.81        2.66      1.58 o 
   7  -4   2        1.31        2.93      2.94 o 
   8  -4   2       18.83       13.14      4.22 o 
  -7  -3   2       25.86       30.58      5.63 o 
  -6  -3   2       10.10        8.96      3.20 o 
  -5  -3   2       49.57       45.35      3.14 o 
  -4  -3   2        4.06        3.88      0.98 o 
  -3  -3   2       10.26       11.00      1.18 o 
  -2  -3   2       55.47       65.55      2.79 o 
  -1  -3   2       38.62       34.33      1.32 o 
   0  -3   2      183.33      176.53      2.74 o 
   1  -3   2       15.00       18.38      0.97 o 
   2  -3   2      783.20      807.25      7.50 o 
   3  -3   2      114.24      118.93      2.78 o 
   4  -3   2       73.04       65.05      3.25 o 
   5  -3   2      187.57      173.71      6.21 o 
   6  -3   2       61.50       63.13      8.66 o 
   7  -3   2        7.18        4.20      2.65 o 
   8  -3   2       27.46       16.87      4.53 o 
  -7  -2   2        0.10        1.31      2.52 o 
  -6  -2   2        2.29        3.54      2.36 o 
  -5  -2   2        5.24        5.63      1.61 o 
  -4  -2   2       41.63       35.13      1.92 o 
  -3  -2   2      313.88      340.27      4.93 o 
  -2  -2   2      346.08      320.82      4.11 o 
  -1  -2   2     1422.14     1352.31     10.06 o 
   0  -2   2       96.70       92.90      1.71 o 
   1  -2   2      462.67      433.85      4.39 o 
   2  -2   2       10.34       10.60      1.41 o 
   3  -2   2      683.35      599.44      6.77 o 
   4  -2   2        4.38        5.35      1.24 o 
   5  -2   2       62.28       72.66      3.95 o 
   6  -2   2       36.40       34.59      3.32 o 
   7  -2   2        0.71        2.00      1.60 o 
   8  -2   2       11.65       10.70      2.70 o 
  -7  -1   2        2.32        2.58      2.60 o 
  -6  -1   2        0.74        0.80      1.90 o 
  -5  -1   2        0.34       -0.26      0.78 o 
  -4  -1   2       62.19       69.54      2.40 o 
  -3  -1   2     1104.85     1103.87     10.00 o 
  -2  -1   2      226.78      225.66      3.16 o 
  -1  -1   2      250.25      244.07      3.85 o 
   0  -1   2       69.05       68.23      3.42 o 
   1  -1   2      293.34      274.25      3.05 o 
   2  -1   2      133.81      144.88      2.36 o 
   3  -1   2      217.92      179.83      3.11 o 
   4  -1   2       74.56       77.96      2.34 o 
   5  -1   2        3.50        2.92      2.11 o 
   6  -1   2        8.28        8.47      2.01 o 
   7  -1   2       12.23        8.80      4.18 o 
   8  -1   2       19.54       27.12      3.89 o 
  -8   0   2        2.17       -2.46      2.29 o 
  -7   0   2        2.78        3.16      2.51 o 
  -6   0   2       12.78       12.54      2.04 o 
  -5   0   2        5.93        5.89      1.15 o 
  -4   0   2        1.65        1.10      0.92 o 
  -3   0   2      344.36      332.44      4.63 o 
  -2   0   2        0.50        0.28      0.39 o 
  -1   0   2      595.33      542.16      8.71 o 
   0   0   2       74.00       61.49      1.38 o 
   1   0   2      824.67      772.19      8.38 o 
   2   0   2      245.88      220.43      6.59 o 
   3   0   2     1737.84     1858.50     19.37 o 
   4   0   2        0.75        0.54      0.97 o 
   5   0   2       81.33       84.48      5.14 o 
   6   0   2        5.03        3.80      1.61 o 
   7   0   2        8.53        4.13      2.06 o 
  -8   1   2        1.17       -2.28      2.52 o 
  -7   1   2       12.83        5.45      2.89 o 
  -6   1   2        0.13        0.18      0.89 o 
  -5   1   2        1.67        1.33      1.28 o 
  -4   1   2        0.65        2.38      0.72 o 
  -3   1   2     1149.25     1231.05     10.71 o 
  -2   1   2      133.35      140.56      5.67 o 
  -1   1   2     2473.60     2420.75     15.99 o 
   0   1   2      689.49      646.52      5.38 o 
   1   1   2     4288.70     4096.85     51.37 o 
   2   1   2      455.10      457.45      7.20 o 
   3   1   2      115.03      123.08      4.39 o 
   4   1   2      101.98       92.47      4.01 o 
   5   1   2       24.21       22.54      4.62 o 
   6   1   2        0.03        1.85      1.49 o 
   7   1   2        0.19       -0.40      1.67 o 
  -8   2   2        1.47       -0.72      2.55 o 
  -7   2   2        3.79        0.77      1.90 o 
  -6   2   2       15.42       18.07      1.91 o 
  -5   2   2      306.73      321.13      5.78 o 
  -4   2   2      148.54      160.85      3.61 o 
  -3   2   2       78.68       76.76      2.19 o 
  -2   2   2      652.84      639.09     11.50 o 
  -1   2   2       55.72       44.04      1.83 o 
   0   2   2      125.03      121.19      2.08 o 
   1   2   2       29.92       27.88      1.79 o 
   2   2   2       92.10       95.46      1.91 o 
   3   2   2      205.29      152.43      3.61 o 
   4   2   2      109.98      118.64      4.63 o 
   5   2   2       20.73       23.97      2.89 o 
   6   2   2        7.42        9.74      2.31 o 
   7   2   2       24.54       20.90      3.41 o 
  -7   3   2        0.03        0.81      1.56 o 
  -6   3   2        0.13        0.58      1.02 o 
  -5   3   2       12.58       12.40      1.59 o 
  -4   3   2        2.89        1.19      1.06 o 
  -3   3   2      258.51      258.97      4.14 o 
  -2   3   2      201.52      191.90      3.09 o 
  -1   3   2     1195.92     1220.88     10.03 o 
   0   3   2      140.41      134.76      2.46 o 
   1   3   2      529.09      476.32      6.14 o 
   2   3   2      554.41      552.98      6.10 o 
   3   3   2      147.59      140.51      9.00 o 
   4   3   2       15.54       18.71      2.47 o 
   5   3   2       77.82       74.17      4.52 o 
   6   3   2        8.96        5.27      2.04 o 
   7   3   2       12.13       17.12      3.24 o 
  -7   4   2       13.65       11.92      2.45 o 
  -6   4   2        4.38        5.25      1.85 o 
  -5   4   2        1.91        2.26      1.40 o 
  -4   4   2       28.61       24.65      3.01 o 
  -3   4   2        0.00        1.17      0.60 o 
  -2   4   2        0.81       -0.24      0.45 o 
  -1   4   2     1234.42     1308.87     11.50 o 
   0   4   2       42.32       42.59      2.79 o 
   1   4   2        7.50       10.43      1.32 o 
   2   4   2       24.13       25.39      1.69 o 
   3   4   2      483.80      521.88      9.88 o 
   4   4   2        1.12       -0.09      1.12 o 
   5   4   2       88.22       97.72      7.26 o 
   6   4   2        6.27        4.91      2.18 o 
  -7   5   2       17.60       15.01      2.57 o 
  -6   5   2        5.93        6.83      2.12 o 
  -5   5   2       10.73        9.74      5.59 o 
  -4   5   2       81.31       85.74      3.85 o 
  -3   5   2       90.08      105.66      2.53 o 
  -2   5   2      142.65      145.44      4.36 o 
  -1   5   2      297.38      262.39      3.80 o 
   0   5   2       79.83       68.32      2.13 o 
   1   5   2      799.64      751.15      8.21 o 
   2   5   2        0.43       -0.14      0.70 o 
   3   5   2        5.91        4.64      1.60 o 
   4   5   2       45.75       51.08      8.46 o 
   5   5   2        1.71        4.88      2.08 o 
   6   5   2        0.66       -0.44      1.86 o 
  -7   6   2        7.35        2.81      1.81 o 
  -6   6   2        0.99       -0.28      1.24 o 
  -5   6   2        3.71        1.82      1.35 o 
  -4   6   2        0.79        1.68      1.30 o 
  -3   6   2        1.95        1.79      1.10 o 
  -2   6   2       84.42       77.26      3.44 o 
  -1   6   2      266.13      299.86      4.35 o 
   0   6   2        0.46        0.17      0.64 o 
   1   6   2       19.37       23.42      2.99 o 
   2   6   2       79.31       79.38      4.52 o 
   3   6   2        0.06        0.41      1.08 o 
   4   6   2        0.03        1.03      1.43 o 
   5   6   2        2.02        2.68      1.64 o 
   6   6   2        0.02       -0.46      2.22 o 
  -7   7   2       14.55       15.76      2.89 o 
  -6   7   2        3.79        1.02      2.55 o 
  -5   7   2       25.79       22.79      2.91 o 
  -4   7   2        1.11       -0.84      1.06 o 
  -3   7   2       70.44       77.25      3.92 o 
  -2   7   2        1.94        4.99      1.44 o 
  -1   7   2      317.73      333.21      9.76 o 
   0   7   2        4.27        5.23      1.10 o 
   1   7   2        0.04        1.09      0.90 o 
   2   7   2       32.00       35.41      4.11 o 
   3   7   2        0.03        0.91      1.33 o 
   4   7   2       16.94       21.34      3.06 o 
   5   7   2        7.36        4.22      2.15 o 
  -7   8   2        1.42        0.72      2.52 o 
  -6   8   2        0.85        4.29      4.15 o 
  -5   8   2        1.71        0.21      1.29 o 
  -4   8   2        4.61        3.39      1.61 o 
  -3   8   2       42.14       34.46      3.40 o 
  -2   8   2       50.20       51.50      3.46 o 
  -1   8   2       45.40       44.93      3.25 o 
   0   8   2        3.76        5.72      1.60 o 
   1   8   2       12.78        8.33      1.79 o 
   2   8   2        0.01       -1.27      1.33 o 
   3   8   2       40.29       37.87      3.64 o 
   4   8   2        7.88       10.80      2.64 o 
   5   8   2       39.96       42.67      4.63 o 
  -7   9   2        2.41        2.95      2.12 o 
  -6   9   2        0.00       -1.45      2.62 o 
  -5   9   2        8.35        7.02      2.12 o 
  -4   9   2        3.18        2.36      1.54 o 
  -3   9   2       14.33        9.44      2.11 o 
  -2   9   2       77.20       76.03      4.39 o 
  -1   9   2      134.88      123.16      5.16 o 
   0   9   2        0.03       -0.08      1.25 o 
   1   9   2      156.12      137.05     12.06 o 
   2   9   2        2.98        3.82      2.35 o 
   3   9   2      116.36      115.58      5.64 o 
   4   9   2        1.60        0.60      2.28 o 
  -6  10   2        2.80        2.11      2.01 o 
  -5  10   2        7.46        5.25      2.12 o 
  -4  10   2        1.65        4.93      3.11 o 
  -3  10   2      105.59       95.28      5.61 o 
  -2  10   2        3.18        2.33      2.02 o 
  -1  10   2       20.03        7.49      1.99 o 
   0  10   2        0.18        2.10      1.50 o 
   1  10   2       39.41       31.16      5.24 o 
   2  10   2        0.43        1.85      2.67 o 
   3  10   2       15.76        8.60      3.61 o 
  -5  11   2        6.09        5.48      2.23 o 
  -4  11   2        2.06        3.50      1.89 o 
  -3  11   2        0.00        0.48      1.53 o 
  -2  11   2        0.25        0.26      1.73 o 
  -1  11   2       34.69       34.53      4.99 o 
   0  11   2        0.85        2.51      1.66 o 
   1  11   2       41.18       49.68      6.89 o 
   2  11   2        0.17        2.33      2.68 o 
  -4  12   2        0.04        1.29      1.79 o 
  -3  12   2       17.78       24.92      4.77 o 
  -2  12   2       13.50       11.08      2.55 o 
  -1  12   2       23.42       25.42      7.68 o 
   0  12   2        1.40        1.50      2.36 o 
   1  12   2        2.63        2.02      3.26 o 
   0 -13   3        0.10        1.23      2.17 o 
   1 -13   3        9.59        8.11      2.52 o 
   2 -13   3        0.57       -1.55      1.59 o 
   3 -13   3       12.11       19.16      3.30 o 
  -2 -12   3        0.16        2.75      2.77 o 
  -1 -12   3        0.00       -0.59      2.14 o 
   0 -12   3        1.00        0.62      1.71 o 
   1 -12   3        0.30       -1.28      1.57 o 
   2 -12   3       20.42       23.61      3.36 o 
   3 -12   3        1.03        1.05      2.62 o 
   4 -12   3        0.90        1.15      1.77 o 
   5 -12   3        4.18        2.76      6.27 o 
  -2 -11   3        0.32        0.53      2.43 o 
  -1 -11   3       15.36       14.60      2.64 o 
   0 -11   3        8.03        6.98      2.10 o 
   1 -11   3       40.62       53.31      4.14 o 
   2 -11   3       10.60       12.82      2.48 o 
   3 -11   3        9.25       11.57      2.44 o 
   4 -11   3        0.20        1.13      1.51 o 
   5 -11   3        2.57        1.55      2.98 o 
   6 -11   3        0.03       -2.00      2.20 o 
  -4 -10   3        6.46        4.14      3.25 o 
  -3 -10   3       33.75       28.35      4.70 o 
  -2 -10   3        0.31        3.67      2.30 o 
  -1 -10   3       29.29       34.88      3.32 o 
   0 -10   3        0.87       -0.25      1.85 o 
   1 -10   3        1.44        1.14      1.64 o 
   2 -10   3       14.99       15.15      2.52 o 
   3 -10   3       14.31       12.87      2.47 o 
   4 -10   3        9.57       12.73      4.88 o 
   5 -10   3        0.07        0.02      1.75 o 
   6 -10   3        6.25        6.86      2.33 o 
  -4  -9   3        3.23        6.42      3.09 o 
  -3  -9   3       45.25       44.87      3.65 o 
  -2  -9   3       32.31       28.12      3.90 o 
  -1  -9   3      101.33       95.49      7.46 o 
   0  -9   3       35.15       39.76      6.21 o 
   1  -9   3      330.43      325.05      8.14 o 
   2  -9   3      111.32      115.58      4.93 o 
   3  -9   3       24.20       24.85      2.92 o 
   4  -9   3       20.76       14.42      3.47 o 
   5  -9   3       47.64       57.23      4.34 o 
   6  -9   3       11.42       11.20      2.58 o 
   7  -9   3       18.41       12.01      4.70 o 
  -4  -8   3       19.35       19.47      2.88 o 
  -3  -8   3      364.65      376.65      8.82 o 
  -2  -8   3        0.06        1.14      1.06 o 
  -1  -8   3      692.59      670.32      8.92 o 
   0  -8   3       91.14       92.84      4.11 o 
   1  -8   3      788.54      801.98     13.11 o 
   2  -8   3        5.57        6.86      1.63 o 
   3  -8   3      448.79      462.27      9.69 o 
   4  -8   3        4.05        7.41      1.81 o 
   5  -8   3       50.90       49.76      3.82 o 
   6  -8   3        0.01        1.03      1.62 o 
   7  -8   3        2.17        3.98      3.70 o 
  -5  -7   3      222.91      228.16     11.79 o 
  -4  -7   3        8.65        7.21      1.85 o 
  -3  -7   3      635.67      622.71     11.21 o 
  -2  -7   3       13.55       13.88      1.64 o 
  -1  -7   3     1079.26     1060.54     11.26 o 
   0  -7   3        6.44        8.53      1.19 o 
   1  -7   3        2.12        2.34      0.88 o 
   2  -7   3       18.05       20.67      2.35 o 
   3  -7   3       65.70       57.03      3.67 o 
   4  -7   3        4.92        4.74      2.41 o 
   5  -7   3       72.36       73.03      6.33 o 
   6  -7   3        0.50        0.71      1.48 o 
   7  -7   3        0.25       -0.38      2.91 o 
  -6  -6   3        0.62        1.37      2.73 o 
  -5  -6   3       62.86       65.06      6.74 o 
  -4  -6   3        1.10        1.31      1.35 o 
  -3  -6   3        0.52        0.95      1.08 o 
  -2  -6   3       24.72       26.33      1.83 o 
  -1  -6   3      572.52      541.15      7.05 o 
   0  -6   3        4.70        7.25      1.97 o 
   1  -6   3       11.80       11.31      1.13 o 
   2  -6   3       54.59       51.58      2.00 o 
   3  -6   3      121.50      115.87      4.24 o 
   4  -6   3       11.87       13.47      2.57 o 
   5  -6   3       30.45       32.00      2.99 o 
   6  -6   3        4.91        4.73      2.76 o 
   7  -6   3       12.45        9.79      3.69 o 
  -6  -5   3        2.46        2.16      2.64 o 
  -5  -5   3        3.13        1.98      2.25 o 
  -4  -5   3       12.38       11.33      1.95 o 
  -3  -5   3        8.25        9.22      1.31 o 
  -2  -5   3       92.20       91.17      3.08 o 
  -1  -5   3        1.35        1.26      0.67 o 
   0  -5   3        0.14        0.45      0.57 o 
   1  -5   3      421.79      394.40      5.15 o 
   2  -5   3      314.11      298.68      4.84 o 
   3  -5   3      104.34      107.65      3.28 o 
   4  -5   3        2.65        2.46      0.95 o 
   5  -5   3        6.36        6.25      1.33 o 
   6  -5   3        0.06       -0.84      2.07 o 
   7  -5   3        9.44       12.49      3.90 o 
  -7  -4   3        9.36        8.95      3.92 o 
  -6  -4   3        0.01       -1.57      1.93 o 
  -5  -4   3        0.64        0.36      1.24 o 
  -4  -4   3       92.94       91.23      3.96 o 
  -3  -4   3      196.70      177.87      3.84 o 
  -2  -4   3        0.78        1.49      0.66 o 
  -1  -4   3       67.23       71.91      2.07 o 
   0  -4   3        3.64        3.71      0.73 o 
   1  -4   3     1021.48     1126.25     11.53 o 
   2  -4   3      133.36      118.06      2.67 o 
   3  -4   3      153.68      149.63      3.29 o 
   4  -4   3        8.90        8.67      1.22 o 
   5  -4   3      227.95      237.02      6.39 o 
   6  -4   3        4.51        5.16      2.03 o 
   7  -4   3        5.21        5.56      2.90 o 
   8  -4   3        4.04        5.86      3.33 o 
  -7  -3   3        0.08        0.06      2.36 o 
  -6  -3   3        3.91       -1.86      1.88 o 
  -5  -3   3       17.60       15.79      2.23 o 
  -4  -3   3        7.31        9.40      1.85 o 
  -3  -3   3       40.41       28.68      1.60 o 
  -2  -3   3       56.07       51.21      2.50 o 
  -1  -3   3     3995.33     4158.36     64.30 o 
   0  -3   3       28.65       27.43      1.19 o 
   1  -3   3      110.62      135.25      2.58 o 
   2  -3   3       62.02       59.70      1.86 o 
   3  -3   3      110.92       99.69      2.58 o 
   4  -3   3        4.12        3.05      1.44 o 
   5  -3   3      172.14      198.80      6.16 o 
   6  -3   3        0.00       -0.34      1.18 o 
   7  -3   3        1.57        3.54      1.84 o 
   8  -3   3        0.52        3.51      2.36 o 
  -7  -2   3        1.32       -0.70      2.38 o 
  -6  -2   3       25.81       29.42      4.52 o 
  -5  -2   3        1.95        0.72      1.20 o 
  -4  -2   3        0.84        0.94      0.79 o 
  -3  -2   3       97.45       86.47      2.35 o 
  -2  -2   3      261.84      240.06      4.85 o 
  -1  -2   3     4070.24     3853.02     58.37 o 
   0  -2   3      111.81      104.35      2.00 o 
   1  -2   3     2887.50     2810.86     20.94 o 
   2  -2   3      408.04      394.85      4.72 o 
   3  -2   3        9.53        5.63      0.95 o 
   4  -2   3       18.07       22.43      1.48 o 
   5  -2   3        1.16        1.50      1.36 o 
   6  -2   3        5.70        4.46      1.75 o 
   7  -2   3       13.04       15.89      4.39 o 
   8  -2   3        3.16        1.69      1.99 o 
  -7  -1   3       40.61       42.59      6.10 o 
  -6  -1   3        0.03        0.02      1.23 o 
  -5  -1   3      213.51      220.56      6.18 o 
  -4  -1   3       85.13       95.79      2.79 o 
  -3  -1   3        0.00        0.87      0.91 o 
  -2  -1   3        3.44        4.03      1.00 o 
  -1  -1   3       48.14       42.80      1.81 o 
   0  -1   3       68.34       69.93      2.27 o 
   1  -1   3     1685.03     1613.91     11.70 o 
   2  -1   3      337.46      304.93      3.70 o 
   3  -1   3        0.00        0.18      0.45 o 
   4  -1   3       30.95       34.56      3.46 o 
   5  -1   3      346.46      389.52      9.03 o 
   6  -1   3        0.37       -1.64      1.09 o 
   7  -1   3       23.69       18.91      3.06 o 
  -7   0   3        0.50        0.74      2.24 o 
  -6   0   3        6.66        4.11      1.53 o 
  -5   0   3      168.74      162.34      4.08 o 
  -4   0   3       32.95       38.30      3.40 o 
  -3   0   3        0.01        0.86      0.52 o 
  -2   0   3      680.27      635.69      6.08 o 
  -1   0   3     1091.02     1045.27     16.98 o 
   0   0   3       11.46       11.34      0.85 o 
   1   0   3        1.57       -0.20      0.95 o 
   2   0   3      190.04      170.43      8.28 o 
   3   0   3      114.07      149.36      4.50 o 
   4   0   3       15.99       10.47      1.82 o 
   5   0   3       42.52       46.76      5.67 o 
   6   0   3        0.67        0.60      1.43 o 
   7   0   3        0.90       -0.03      1.73 o 
  -8   1   3        2.41        2.08      2.48 o 
  -7   1   3        0.12        2.23      2.44 o 
  -6   1   3        3.50        2.58      1.90 o 
  -5   1   3       28.19       29.02      3.47 o 
  -4   1   3       19.27       21.00      1.55 o 
  -3   1   3        9.04        8.46      0.95 o 
  -2   1   3      619.07      567.92      5.90 o 
  -1   1   3     3177.17     3000.36     19.94 o 
   0   1   3       50.55       57.54      1.50 o 
   1   1   3     3442.02     3314.52     39.17 o 
   2   1   3        0.00        1.24      0.81 o 
   3   1   3       14.93       20.15      2.77 o 
   4   1   3       33.02       32.01      3.14 o 
   5   1   3        0.87        1.07      1.61 o 
   6   1   3        1.00       -0.19      1.40 o 
   7   1   3        4.21        5.85      2.27 o 
  -8   2   3        0.06       -2.04      2.01 o 
  -7   2   3        6.14        6.86      1.93 o 
  -6   2   3       19.99       26.36      3.29 o 
  -5   2   3      122.01      135.10      3.74 o 
  -4   2   3       14.14       12.68      1.32 o 
  -3   2   3       97.89      132.98      2.98 o 
  -2   2   3      151.97      154.06      2.90 o 
  -1   2   3        7.15        8.41      1.15 o 
   0   2   3      222.17      230.50      3.28 o 
   1   2   3     3569.28     3310.67     22.16 o 
   2   2   3        1.28        2.71      0.96 o 
   3   2   3        0.73        5.05      2.00 o 
   4   2   3       27.00       33.36      2.97 o 
   5   2   3       21.46       25.63      9.63 o 
   6   2   3        2.85        1.41      1.65 o 
   7   2   3        2.89        1.49      1.84 o 
  -7   3   3        3.06        1.12      1.56 o 
  -6   3   3        6.99        6.10      1.39 o 
  -5   3   3      149.90      152.48      4.07 o 
  -4   3   3        2.49        1.26      0.74 o 
  -3   3   3       38.53       51.88      1.98 o 
  -2   3   3       97.24       93.07      2.31 o 
  -1   3   3      615.17      574.67      6.07 o 
   0   3   3      232.78      224.98      3.72 o 
   1   3   3      299.86      320.01      4.30 o 
   2   3   3        0.11        0.12      0.55 o 
   3   3   3        7.54       14.25      2.60 o 
   4   3   3        2.98        3.55      1.42 o 
   5   3   3       17.53       17.63      2.81 o 
   6   3   3        0.94        1.79      1.69 o 
   7   3   3        5.41        5.60      2.32 o 
  -7   4   3        3.12        0.06      2.23 o 
  -6   4   3        9.62        9.30      2.00 o 
  -5   4   3       56.89       56.27      2.61 o 
  -4   4   3       94.75       97.71      2.95 o 
  -3   4   3       55.71       49.99      2.69 o 
  -2   4   3      165.40      149.33      2.97 o 
  -1   4   3       54.79       76.76      2.11 o 
   0   4   3       33.73       39.02      1.63 o 
   1   4   3       58.04       66.65      2.12 o 
   2   4   3       68.06       68.03      2.20 o 
   3   4   3        0.47       -0.69      1.86 o 
   4   4   3       28.16       26.01      3.05 o 
   5   4   3        0.14       -0.76      1.31 o 
   6   4   3        5.22        3.57      1.95 o 
  -8   5   3        0.70        1.06      2.31 o 
  -7   5   3        0.04        2.45      2.35 o 
  -6   5   3        0.05        0.81      1.43 o 
  -5   5   3        0.11        0.64      1.27 o 
  -4   5   3       21.67       17.39      2.55 o 
  -3   5   3      115.11      116.34      3.33 o 
  -2   5   3      128.04      122.48      3.71 o 
  -1   5   3       33.53       37.95      1.66 o 
   0   5   3       42.29       45.32      1.89 o 
   1   5   3      976.85     1008.30     10.19 o 
   2   5   3        2.57        1.84      1.31 o 
   3   5   3       41.23       48.04      3.54 o 
   4   5   3        4.94        9.58      2.10 o 
   5   5   3       22.26       23.94      3.31 o 
   6   5   3        5.33        2.69      1.94 o 
  -7   6   3        0.98        0.18      1.75 o 
  -6   6   3        1.94        0.94      1.31 o 
  -5   6   3       80.25      106.02     15.23 o 
  -4   6   3        4.33        3.17      1.53 o 
  -3   6   3       41.26       42.86      3.03 o 
  -2   6   3       21.22       18.49      3.93 o 
  -1   6   3      310.26      306.38      4.80 o 
   0   6   3       11.73       14.08      2.24 o 
   1   6   3      129.71      131.55      3.44 o 
   2   6   3       31.86       34.40      3.00 o 
   3   6   3       12.21       12.40      2.26 o 
   4   6   3        0.38        1.08      1.49 o 
   5   6   3        5.51        8.58      2.35 o 
  -7   7   3        0.86        2.90      2.01 o 
  -6   7   3       13.81       14.17      3.48 o 
  -5   7   3       15.66       15.59      3.88 o 
  -4   7   3        7.04        6.67      5.35 o 
  -3   7   3       57.68       65.93      5.82 o 
  -2   7   3        0.95        0.72      1.94 o 
  -1   7   3      157.46      139.93      4.82 o 
   0   7   3       40.58       40.80      2.15 o 
   1   7   3       32.45       22.62      1.89 o 
   2   7   3       11.79       12.84      4.31 o 
   3   7   3        3.50        4.49      1.64 o 
   4   7   3        0.11        0.24      1.52 o 
   5   7   3        1.79        4.25      2.17 o 
  -7   8   3        8.63        5.50      2.36 o 
  -6   8   3        0.33       -0.56      3.40 o 
  -5   8   3       12.11        8.42      2.21 o 
  -4   8   3       30.59       37.97      3.55 o 
  -3   8   3       28.44       37.62      3.31 o 
  -2   8   3        3.45        0.48      1.24 o 
  -1   8   3        2.65        4.59      1.54 o 
   0   8   3       25.77       34.76      5.82 o 
   1   8   3      116.10      103.06      4.42 o 
   2   8   3        2.70        2.48      1.48 o 
   3   8   3       10.21        6.88      2.16 o 
   4   8   3        0.00        1.69      2.84 o 
  -6   9   3        2.29        4.44      2.13 o 
  -5   9   3       28.04       28.95      3.51 o 
  -4   9   3       25.31       28.54      3.37 o 
  -3   9   3        0.64        0.59      1.35 o 
  -2   9   3       12.35        6.75      3.31 o 
  -1   9   3       36.32       35.48      8.96 o 
   0   9   3        0.08        2.65      1.55 o 
   1   9   3        3.70        6.70      2.73 o 
   2   9   3        1.49        0.94      2.10 o 
   3   9   3        0.46        2.89      2.80 o 
   4   9   3        3.34        1.21      2.13 o 
  -6  10   3        1.26       -0.35      1.81 o 
  -5  10   3        2.03        3.00      1.77 o 
  -4  10   3        0.83        0.93      1.79 o 
  -3  10   3        6.46        4.52      2.75 o 
  -2  10   3        1.27       -0.31      1.46 o 
  -1  10   3       25.36       24.63      3.14 o 
   0  10   3        0.56        2.07      1.60 o 
   1  10   3       11.51       11.72      3.95 o 
   2  10   3        2.41        0.33      2.54 o 
   3  10   3        1.91        1.54      3.01 o 
  -5  11   3        6.97        4.67      2.22 o 
  -4  11   3        2.05       -1.79      1.36 o 
  -3  11   3        0.71        0.05      1.57 o 
  -2  11   3       20.34       22.69      4.45 o 
  -1  11   3        3.87        2.39      1.87 o 
   0  11   3        1.98        1.78      2.10 o 
   1  11   3        7.96        6.08      3.32 o 
   2  11   3        0.15        0.03      2.84 o 
  -4  12   3        1.40        1.59      2.33 o 
  -3  12   3        6.12        6.47      2.31 o 
  -2  12   3        0.63        0.95      2.50 o 
  -1  12   3        0.47        3.95      2.11 o 
   0  12   3        0.01       -3.15      2.10 o 
   0 -13   4        1.07       -2.19      2.55 o 
   1 -13   4        5.73        8.67      7.06 o 
   2 -13   4        2.44        5.11      2.07 o 
   3 -13   4        5.20        7.91      2.54 o 
  -1 -12   4       19.45       24.19      4.91 o 
   0 -12   4        4.01        5.87      3.05 o 
   1 -12   4        0.62        3.48      1.87 o 
   2 -12   4        7.01        7.06      4.26 o 
   3 -12   4       14.49       14.41      5.18 o 
   4 -12   4        0.35        2.16      1.95 o 
  -3 -11   4        0.11        0.49      2.47 o 
  -2 -11   4        0.07        0.66      2.35 o 
  -1 -11   4       39.59       42.71      5.53 o 
   0 -11   4        1.02        1.09      1.71 o 
   1 -11   4       48.99       47.20      4.03 o 
   2 -11   4        0.10        0.59      1.45 o 
   3 -11   4       26.07       27.16      3.31 o 
   4 -11   4        3.87        3.77      1.84 o 
   5 -11   4       49.13       50.97      4.60 o 
  -3 -10   4       10.84        8.65      3.25 o 
  -2 -10   4       32.55       32.94      4.89 o 
  -1 -10   4       23.20       21.74      4.09 o 
   0 -10   4        3.48        1.38      1.41 o 
   1 -10   4      146.03      145.21      5.86 o 
   2 -10   4       48.63       47.85      3.79 o 
   3 -10   4      337.02      334.82     12.27 o 
   4 -10   4        1.30        0.93      3.18 o 
   5 -10   4      166.45      170.85      8.46 o 
   6 -10   4       14.75       17.70      6.26 o 
  -4  -9   4       39.35       40.44      5.05 o 
  -3  -9   4      136.99      146.11      5.93 o 
  -2  -9   4        5.30        5.34      1.71 o 
  -1  -9   4      455.26      456.95      9.62 o 
   0  -9   4      175.69      174.83      8.34 o 
   1  -9   4      735.64      759.54     13.11 o 
   2  -9   4       39.11       40.73      4.37 o 
   3  -9   4      704.35      675.83     19.12 o 
   4  -9   4       27.49       27.69      3.11 o 
   5  -9   4      308.44      313.48     12.98 o 
   6  -9   4        0.10        2.13      1.86 o 
  -5  -8   4       96.89       96.24      8.76 o 
  -4  -8   4       22.72       19.75      2.94 o 
  -3  -8   4      238.22      242.43      9.78 o 
  -2  -8   4       91.88       89.91      4.29 o 
  -1  -8   4      746.52      747.83      9.62 o 
   0  -8   4       24.06       28.01      2.37 o 
   1  -8   4     1064.37     1065.25     34.10 o 
   2  -8   4        2.86        2.60      1.33 o 
   3  -8   4      212.42      207.53      6.38 o 
   4  -8   4       45.68       49.07      3.65 o 
   5  -8   4       15.20       18.41      2.72 o 
   6  -8   4        1.04       -0.26      2.55 o 
   7  -8   4        0.04        2.53      3.37 o 
  -5  -7   4       30.59       37.56      5.90 o 
  -4  -7   4        2.13        0.56      1.54 o 
  -3  -7   4       90.64       97.23      4.51 o 
  -2  -7   4      122.04      126.21      4.82 o 
  -1  -7   4       21.70       21.47      1.76 o 
   0  -7   4       55.56       56.96      2.46 o 
   1  -7   4        9.07       11.25      1.39 o 
   2  -7   4      276.53      281.96      6.87 o 
   3  -7   4        5.38        6.04      1.64 o 
   4  -7   4       27.87       32.96      3.04 o 
   5  -7   4        4.72        2.06      4.14 o 
   6  -7   4        0.75       -1.92      2.04 o 
   7  -7   4        0.88        3.45      3.30 o 
  -6  -6   4        1.13        1.90      2.83 o 
  -5  -6   4        4.92        4.54      1.86 o 
  -4  -6   4      101.17      112.77      8.56 o 
  -3  -6   4        0.43       -0.59      1.22 o 
  -2  -6   4       13.39       14.42      1.48 o 
  -1  -6   4      161.17      167.82      3.79 o 
   0  -6   4       10.69       13.60      1.31 o 
   1  -6   4      243.56      276.17      4.70 o 
   2  -6   4       77.73       70.97      2.40 o 
   3  -6   4       30.55       27.94      1.90 o 
   4  -6   4        7.09        8.28      2.47 o 
   5  -6   4        3.63        2.32      1.34 o 
   6  -6   4        7.74        9.18      3.47 o 
   7  -6   4        5.11        1.42      2.95 o 
  -6  -5   4        0.30        2.89      2.67 o 
  -5  -5   4       42.66       39.24      3.53 o 
  -4  -5   4       19.46       19.39      6.64 o 
  -3  -5   4      143.49      151.73      5.15 o 
  -2  -5   4       34.75       30.99      1.74 o 
  -1  -5   4       97.77      110.90      2.84 o 
   0  -5   4       92.94       93.84      2.57 o 
   1  -5   4      137.79      143.97      3.20 o 
   2  -5   4       72.87       71.96      3.06 o 
   3  -5   4        0.46       -0.16      0.70 o 
   4  -5   4        2.81        2.82      1.14 o 
   5  -5   4        0.79        0.00      1.31 o 
   6  -5   4        0.40        0.27      2.28 o 
   7  -5   4        1.20       -2.30      2.44 o 
  -7  -4   4        5.14        3.29      3.40 o 
  -6  -4   4       22.07       26.34      5.09 o 
  -5  -4   4        8.88        6.05      1.68 o 
  -4  -4   4       20.36       18.40      2.28 o 
  -3  -4   4       46.58       54.71      3.17 o 
  -2  -4   4      200.36      219.64      3.77 o 
  -1  -4   4      158.06      184.23      5.32 o 
   0  -4   4        2.10        1.51      0.60 o 
   1  -4   4       13.64        7.89      0.97 o 
   2  -4   4     1161.96     1147.97     13.80 o 
   3  -4   4        0.16        1.04      0.81 o 
   4  -4   4        5.24        4.77      1.04 o 
   5  -4   4       62.14       53.40      4.39 o 
   6  -4   4        0.52        0.23      1.43 o 
   7  -4   4       16.63       13.40      4.64 o 
  -7  -3   4       13.23       23.13      4.92 o 
  -6  -3   4        8.02        7.38      2.06 o 
  -5  -3   4       61.81       57.51      3.72 o 
  -4  -3   4      463.95      462.46      9.17 o 
  -3  -3   4      161.51      160.23      4.87 o 
  -2  -3   4      277.60      286.05      4.65 o 
  -1  -3   4      753.37      808.15      7.40 o 
   0  -3   4      591.96      603.41      6.24 o 
   1  -3   4     1166.67     1197.58     10.29 o 
   2  -3   4      576.43      538.21      6.23 o 
   3  -3   4      797.93      793.07      8.39 o 
   4  -3   4        2.33        3.20      1.21 o 
   5  -3   4        2.37        4.40      1.60 o 
   6  -3   4        5.19        2.35      1.57 o 
   7  -3   4        6.51        9.04      2.47 o 
  -7  -2   4       24.08       16.83      4.24 o 
  -6  -2   4       89.71       91.91      4.80 o 
  -5  -2   4      168.87      173.23      6.35 o 
  -4  -2   4        0.06        2.30      1.34 o 
  -3  -2   4      775.33      772.11      8.86 o 
  -2  -2   4        1.11       -0.50      1.05 o 
  -1  -2   4      328.86      321.37      6.56 o 
   0  -2   4      259.64      236.23      3.35 o 
   1  -2   4       24.52       20.57      1.23 o 
   2  -2   4      149.22      128.19      2.66 o 
   3  -2   4      151.69      140.84      2.93 o 
   4  -2   4        8.77       10.32      1.85 o 
   5  -2   4        0.23       -0.51      1.17 o 
   6  -2   4        0.28       -0.19      2.63 o 
   7  -2   4        6.66        4.54      2.09 o 
  -7  -1   4       18.87       19.73      4.48 o 
  -6  -1   4       28.97       36.94      3.37 o 
  -5  -1   4        5.45        4.59      1.38 o 
  -4  -1   4      102.47      106.96      4.63 o 
  -3  -1   4      103.11      100.19      5.23 o 
  -2  -1   4      771.40      777.51     10.07 o 
  -1  -1   4      281.20      269.56      4.87 o 
   0  -1   4     1305.84     1231.14      9.78 o 
   1  -1   4      315.53      281.77      4.78 o 
   2  -1   4      129.98      146.64      3.15 o 
   3  -1   4       29.91       29.93      2.36 o 
   4  -1   4       36.61       38.74      3.01 o 
   5  -1   4        0.32        1.46      1.32 o 
   6  -1   4       23.37       21.70      3.06 o 
   7  -1   4        0.06        1.39      1.77 o 
  -7   0   4        0.11       -1.39      1.49 o 
  -6   0   4        3.80        5.82      2.12 o 
  -5   0   4        0.16        1.93      1.13 o 
  -4   0   4        2.11        0.80      0.69 o 
  -3   0   4        0.05        1.79      0.61 o 
  -2   0   4      488.00      513.55      5.42 o 
  -1   0   4        6.59        6.45      0.69 o 
   0   0   4      570.35      563.83      5.68 o 
   1   0   4        0.15        1.38      0.50 o 
   2   0   4      256.01      232.10      6.47 o 
   3   0   4      182.62      214.24      5.63 o 
   4   0   4       42.66       24.52      2.66 o 
   5   0   4        7.66        4.11      1.83 o 
   6   0   4        5.54        2.26      2.10 o 
   7   0   4        0.52       -0.48      1.68 o 
  -8   1   4        9.66        6.51      3.18 o 
  -7   1   4        0.83        1.67      1.46 o 
  -6   1   4        0.03       -1.42      1.07 o 
  -5   1   4        0.16        1.00      1.11 o 
  -4   1   4       94.62       82.73      2.67 o 
  -3   1   4       14.81       18.31      1.29 o 
  -2   1   4      746.42      706.05      7.14 o 
  -1   1   4      127.36      139.26      2.63 o 
   0   1   4      363.87      430.51      4.93 o 
   1   1   4        4.05        3.05      0.56 o 
   2   1   4       89.94       81.80      3.26 o 
   3   1   4      259.20      245.11      6.29 o 
   4   1   4      145.17      149.61      5.47 o 
   5   1   4        2.64        2.88      1.49 o 
   6   1   4        0.04       -1.27      1.41 o 
   7   1   4        3.92        3.45      2.03 o 
  -8   2   4        6.28        5.77      3.31 o 
  -7   2   4        1.13        0.12      1.44 o 
  -6   2   4       50.69       47.93      3.47 o 
  -5   2   4       16.56       12.58      1.96 o 
  -4   2   4      231.24      222.88      4.44 o 
  -3   2   4      375.73      332.96      5.06 o 
  -2   2   4      356.16      357.75      4.88 o 
  -1   2   4      282.30      281.26      4.06 o 
   0   2   4      102.51      112.40      2.85 o 
   1   2   4      229.21      243.92      4.08 o 
   2   2   4       24.20       21.66      3.41 o 
   3   2   4       24.03       28.19      2.62 o 
   4   2   4       37.58       42.45      5.33 o 
   5   2   4        0.01       -0.56      1.18 o 
   6   2   4        0.24        0.57      1.70 o 
   7   2   4        1.15        0.82      1.78 o 
  -7   3   4        9.36       11.15      3.23 o 
  -6   3   4       67.19       74.66      4.10 o 
  -5   3   4       43.30       44.85      2.48 o 
  -4   3   4       68.79       82.07      2.83 o 
  -3   3   4       69.69       74.36      2.43 o 
  -2   3   4     1762.29     1803.33     14.52 o 
  -1   3   4       18.91       14.38      1.14 o 
   0   3   4        0.44        1.13      0.59 o 
   1   3   4       22.37       25.92      2.56 o 
   2   3   4        1.38        0.50      0.91 o 
   3   3   4       35.77       33.72      2.86 o 
   4   3   4       12.58       10.51      2.02 o 
   5   3   4       11.93       14.80      3.14 o 
   6   3   4        9.99       12.12      2.57 o 
  -7   4   4        3.18        1.73      2.66 o 
  -6   4   4       83.21       81.19      6.57 o 
  -5   4   4        6.91        6.75      1.34 o 
  -4   4   4       69.40       61.82      2.98 o 
  -3   4   4       30.06       42.14      2.03 o 
  -2   4   4       17.46       25.84      1.97 o 
  -1   4   4       51.73       48.46      2.40 o 
   0   4   4        6.17        4.72      1.52 o 
   1   4   4       32.23       35.14      2.60 o 
   2   4   4        7.96        5.45      1.57 o 
   3   4   4       16.57       19.97      2.61 o 
   4   4   4       40.53       46.77      3.76 o 
   5   4   4        3.09        2.47      1.90 o 
   6   4   4        2.10        0.88      3.36 o 
  -7   5   4        0.09       -1.11      2.24 o 
  -6   5   4        0.33       -0.02      1.90 o 
  -5   5   4        1.58        2.54      1.48 o 
  -4   5   4       23.44       22.57      2.48 o 
  -3   5   4        5.29        4.79      1.01 o 
  -2   5   4      207.73      197.56      3.83 o 
  -1   5   4       49.84       49.23      2.01 o 
   0   5   4      135.68      143.11      6.05 o 
   1   5   4       11.15       11.59      1.40 o 
   2   5   4      124.13      127.52      4.96 o 
   3   5   4        2.42        1.78      1.35 o 
   4   5   4        1.50        2.24      1.52 o 
   5   5   4        3.57        2.71      1.82 o 
   6   5   4        0.97        1.68      1.87 o 
  -7   6   4        3.25        4.12      2.65 o 
  -6   6   4        0.08        0.87      1.53 o 
  -5   6   4       20.71       21.61      2.85 o 
  -4   6   4      175.38      184.35     18.58 o 
  -3   6   4       35.17       34.06      3.07 o 
  -2   6   4        1.19        1.80      1.16 o 
  -1   6   4       65.36       76.71      2.57 o 
   0   6   4        9.97       11.86      1.38 o 
   1   6   4        0.83        1.27      0.98 o 
   2   6   4       11.47       13.83      2.24 o 
   3   6   4       41.98       47.82      3.86 o 
   4   6   4       14.75       15.22      3.30 o 
   5   6   4        1.29        4.69      2.02 o 
  -7   7   4       12.10        9.29      3.58 o 
  -6   7   4        2.73        2.76      1.90 o 
  -5   7   4        9.96       10.70      2.64 o 
  -4   7   4        2.18        0.42      1.59 o 
  -3   7   4       88.14      109.87      4.81 o 
  -2   7   4       76.83       71.20      3.90 o 
  -1   7   4        0.96        2.73      1.43 o 
   0   7   4       67.14       73.85      2.87 o 
   1   7   4       13.12       10.47      2.04 o 
   2   7   4        3.35        3.77      2.58 o 
   3   7   4       20.79       17.02      2.89 o 
   4   7   4        0.17        0.89      1.57 o 
   5   7   4        0.58        0.37      2.02 o 
  -7   8   4        6.83        3.87      3.26 o 
  -6   8   4        3.55        5.38      2.23 o 
  -5   8   4       14.77       19.07      2.97 o 
  -4   8   4        2.96        3.98      1.72 o 
  -3   8   4       13.04       12.50      2.35 o 
  -2   8   4       15.96       18.16      2.59 o 
  -1   8   4        9.27        4.67      3.73 o 
   0   8   4       70.65       74.62      4.00 o 
   1   8   4        8.90        9.93      2.97 o 
   2   8   4        0.18        0.66      1.56 o 
   3   8   4        3.70        3.26      2.26 o 
   4   8   4        2.38        2.65      2.73 o 
  -6   9   4       46.42       50.69      6.88 o 
  -5   9   4        1.03       -0.10      2.00 o 
  -4   9   4       14.89       16.32      2.79 o 
  -3   9   4        1.49       -0.55      1.31 o 
  -2   9   4       21.91       23.78      2.94 o 
  -1   9   4        0.11        0.45      1.36 o 
   0   9   4        2.94        3.59      3.42 o 
   1   9   4       10.92        9.58      3.34 o 
   2   9   4        1.73        8.64      3.47 o 
   3   9   4        3.52        5.15      3.52 o 
  -5  10   4        0.74       -0.01      1.73 o 
  -4  10   4        1.79        3.03      2.00 o 
  -3  10   4        0.90       -0.51      1.39 o 
  -2  10   4        0.01       -0.17      1.33 o 
  -1  10   4        0.24       -0.75      1.39 o 
   0  10   4       23.14        9.55      3.74 o 
   1  10   4       17.55       15.07      4.18 o 
   2  10   4       12.96       12.10      4.37 o 
  -5  11   4        1.12        0.21      1.93 o 
  -4  11   4        4.82        4.97      2.74 o 
  -3  11   4        0.19        0.32      1.61 o 
  -2  11   4       20.29       22.50      3.25 o 
  -1  11   4        0.01       -0.15      1.70 o 
   0  11   4        2.29        4.75      2.97 o 
   1  11   4        0.05        3.23      2.97 o 
  -3  12   4        0.41        0.09      1.96 o 
  -2  12   4        5.97        6.08      2.43 o 
  -1  12   4        4.04        0.83      2.09 o 
   1 -13   5        5.86        1.07      2.80 o 
   2 -13   5        3.55        4.94      2.64 o 
  -1 -12   5        4.18        5.48      2.96 o 
   0 -12   5        3.52        2.74      2.47 o 
   1 -12   5        1.17        1.59      1.78 o 
   2 -12   5        2.02        2.32      1.99 o 
   3 -12   5        1.33        1.57      1.75 o 
   4 -12   5        1.54        0.65      1.88 o 
  -2 -11   5        4.34        5.07      2.81 o 
  -1 -11   5        1.50        2.39      2.58 o 
   0 -11   5       26.19       27.36      4.80 o 
   1 -11   5       10.83       11.05      2.37 o 
   2 -11   5       10.21       10.46      3.24 o 
   3 -11   5       19.13       17.76      3.50 o 
   4 -11   5       23.25       23.92      3.38 o 
   5 -11   5       58.36       57.00      4.82 o 
  -3 -10   5        0.46        1.53      2.61 o 
  -2 -10   5       63.21       69.85      6.75 o 
  -1 -10   5       52.25       53.60      5.79 o 
   0 -10   5       18.50       19.28      3.84 o 
   1 -10   5       34.94       38.77      3.46 o 
   2 -10   5       59.33       67.63      4.40 o 
   3 -10   5       86.53       80.37      4.78 o 
   4 -10   5       68.48       69.60      5.50 o 
   5 -10   5       44.22       49.33      6.13 o 
   6 -10   5       10.92        8.46      4.30 o 
  -4  -9   5        7.66        9.32      2.46 o 
  -3  -9   5       13.38       18.68      4.23 o 
  -2  -9   5       29.18       35.85      3.39 o 
  -1  -9   5        1.72        1.10      1.66 o 
   0  -9   5       17.54       14.99      5.79 o 
   1  -9   5        6.03        4.51      1.63 o 
   2  -9   5        6.02        5.15      1.84 o 
   3  -9   5       12.66       13.21      2.35 o 
   4  -9   5       28.99       32.68      7.76 o 
   5  -9   5       17.55       18.06      2.93 o 
   6  -9   5        5.35        4.57      3.24 o 
  -5  -8   5        2.12        7.64      3.88 o 
  -4  -8   5        3.36        6.47      2.20 o 
  -3  -8   5       16.29       13.37      3.66 o 
  -2  -8   5       83.34       75.79      4.57 o 
  -1  -8   5       16.38       19.90      2.45 o 
   0  -8   5       10.88       11.44      1.64 o 
   1  -8   5        0.52       -0.89      1.07 o 
   2  -8   5       10.44       12.90      3.61 o 
   3  -8   5        1.12        1.41      1.41 o 
   4  -8   5       43.87       39.15      3.47 o 
   5  -8   5       12.60        9.62      2.22 o 
   6  -8   5        0.77        2.28      2.68 o 
   7  -8   5        4.62        2.33      3.77 o 
  -5  -7   5        3.38        2.28      3.53 o 
  -4  -7   5       28.94       30.98      3.38 o 
  -3  -7   5       41.26       43.08      5.55 o 
  -2  -7   5       13.08       16.10      3.00 o 
  -1  -7   5        0.25       -0.17      1.12 o 
   0  -7   5       11.28       10.25      1.41 o 
   1  -7   5       18.03       15.79      1.60 o 
   2  -7   5       25.03       21.03      1.74 o 
   3  -7   5       12.44       14.42      2.12 o 
   4  -7   5        2.22        3.35      1.65 o 
   5  -7   5        2.77        1.82      1.44 o 
   6  -7   5        7.26        3.03      2.61 o 
   7  -7   5        1.17        0.37      3.05 o 
  -6  -6   5        2.11        4.62      3.22 o 
  -5  -6   5       28.43       24.01      3.26 o 
  -4  -6   5       26.49       25.32      3.02 o 
  -3  -6   5        2.95        3.46      2.21 o 
  -2  -6   5       72.94       70.19      6.07 o 
  -1  -6   5       77.09       74.52      2.63 o 
   0  -6   5       25.91       29.61      2.82 o 
   1  -6   5        5.99        5.50      1.39 o 
   2  -6   5      390.68      384.26      6.03 o 
   3  -6   5       11.36       11.45      1.93 o 
   4  -6   5        0.50        1.32      1.27 o 
   5  -6   5       13.78       16.09      3.97 o 
   6  -6   5       25.13       20.53      4.90 o 
   7  -6   5        9.65       10.52      3.99 o 
  -6  -5   5        8.39        8.84      3.81 o 
  -5  -5   5        0.67       -0.02      2.26 o 
  -4  -5   5       39.00       49.49      3.65 o 
  -3  -5   5        0.50        1.16      3.02 o 
  -2  -5   5       28.81       33.23      3.11 o 
  -1  -5   5       61.47       65.01      2.24 o 
   0  -5   5      519.82      521.76      6.60 o 
   1  -5   5      295.13      325.38      5.17 o 
   2  -5   5       71.04       90.69      2.79 o 
   3  -5   5      181.31      184.38      4.11 o 
   4  -5   5      640.83      667.77      8.68 o 
   5  -5   5       77.38       71.75      4.26 o 
   6  -5   5       90.55       93.73      8.24 o 
   7  -5   5       16.87       17.27      4.80 o 
  -6  -4   5       23.87       27.58      3.94 o 
  -5  -4   5       20.07       23.51      6.94 o 
  -4  -4   5        6.36       11.04      2.03 o 
  -3  -4   5       30.70       35.63      2.80 o 
  -2  -4   5      728.67      770.38     11.43 o 
  -1  -4   5      573.69      593.93     11.36 o 
   0  -4   5     2015.42     2215.33     17.00 o 
   1  -4   5      200.17      218.06      3.97 o 
   2  -4   5     1276.86     1306.08     27.49 o 
   3  -4   5       72.90       69.36      3.52 o 
   4  -4   5       83.23       73.08      2.74 o 
   5  -4   5        7.02        7.35      1.89 o 
   6  -4   5        6.21        3.79      2.19 o 
   7  -4   5        0.81       -1.25      2.51 o 
  -7  -3   5        2.26        4.55      3.07 o 
  -6  -3   5       23.72       29.61      6.65 o 
  -5  -3   5        0.18       -1.07      1.15 o 
  -4  -3   5      246.62      254.45     13.49 o 
  -3  -3   5       51.85       48.21      3.42 o 
  -2  -3   5      535.04      544.92      8.96 o 
  -1  -3   5       21.73       20.76      2.18 o 
   0  -3   5       27.25       30.28      1.46 o 
   1  -3   5       32.63       30.16      1.55 o 
   2  -3   5      771.82      781.25      8.25 o 
   3  -3   5       34.84       37.88      1.85 o 
   4  -3   5       20.18       23.10      2.52 o 
   5  -3   5        7.99       10.67      5.88 o 
   6  -3   5       14.25       13.66      4.62 o 
   7  -3   5        0.46       -1.87      1.61 o 
  -7  -2   5        2.63        1.65      2.51 o 
  -6  -2   5        0.30        0.19      1.55 o 
  -5  -2   5        0.01       -0.37      1.69 o 
  -4  -2   5       72.02       86.69      8.29 o 
  -3  -2   5       17.23       19.58      2.06 o 
  -2  -2   5      138.15      159.35      5.96 o 
  -1  -2   5      361.96      364.63      6.42 o 
   0  -2   5     2199.36     2115.04     28.59 o 
   1  -2   5      269.07      277.36      4.59 o 
   2  -2   5      176.45      182.97      3.37 o 
   3  -2   5        7.40        8.43      1.72 o 
   4  -2   5        2.10        1.82      1.42 o 
   5  -2   5        0.00        0.08      1.20 o 
   6  -2   5        0.51        0.68      2.00 o 
   7  -2   5        0.28        1.27      1.75 o 
  -7  -1   5        0.22       -0.50      1.70 o 
  -6  -1   5       25.31       27.60      5.33 o 
  -5  -1   5       37.14       35.59      3.12 o 
  -4  -1   5        0.04       -0.01      0.94 o 
  -3  -1   5        0.00       -0.53      0.75 o 
  -2  -1   5        0.06        1.08      0.93 o 
  -1  -1   5        1.10        0.65      0.48 o 
   0  -1   5      276.12      204.82      3.40 o 
   1  -1   5       64.86       60.76      1.87 o 
   2  -1   5        1.04        0.27      0.51 o 
   3  -1   5       42.21       47.68      3.01 o 
   4  -1   5        8.31       12.84      2.12 o 
   5  -1   5       28.18       34.93      3.47 o 
   6  -1   5       40.31       39.97      3.96 o 
   7  -1   5       12.55       14.98      2.98 o 
  -7   0   5        0.00       -1.93      1.44 o 
  -6   0   5       16.69       18.70      2.65 o 
  -5   0   5       35.71       39.23      3.19 o 
  -4   0   5       15.24       17.58      2.09 o 
  -3   0   5        0.66        0.68      0.53 o 
  -2   0   5       23.25       21.67      1.18 o 
  -1   0   5      237.90      240.35      3.63 o 
   0   0   5     1647.27     1674.55     16.90 o 
   1   0   5      402.04      424.50      5.11 o 
   2   0   5      592.97      594.76      9.60 o 
   3   0   5       72.71       70.02      7.81 o 
   4   0   5      313.66      314.72      8.07 o 
   5   0   5        0.10        0.25      1.22 o 
   6   0   5        1.22        2.38      1.71 o 
   7   0   5        0.20       -1.25      1.67 o 
  -7   1   5        0.07       -1.67      1.43 o 
  -6   1   5       25.12       25.21      2.97 o 
  -5   1   5        0.00        0.39      1.20 o 
  -4   1   5      106.99      105.01      4.09 o 
  -3   1   5       13.51       16.67      1.31 o 
  -2   1   5     2595.46     2764.04     20.06 o 
  -1   1   5       12.77       12.21      1.24 o 
   0   1   5      463.79      527.11      6.93 o 
   1   1   5      151.12      147.17      2.81 o 
   2   1   5     1010.27     1042.30     13.74 o 
   3   1   5        1.80        2.03      1.17 o 
   4   1   5      165.67      187.86      8.30 o 
   5   1   5       26.53       27.83      3.26 o 
   6   1   5       46.32       47.33      6.40 o 
   7   1   5        1.53       -0.29      1.76 o 
  -7   2   5        0.00        0.72      1.54 o 
  -6   2   5       63.44       59.31      3.91 o 
  -5   2   5       27.18       28.29      3.52 o 
  -4   2   5      378.21      470.23      6.83 o 
  -3   2   5        7.52        5.10      1.01 o 
  -2   2   5      774.74      923.50     12.36 o 
  -1   2   5      131.60      139.05      3.04 o 
   0   2   5     2691.26     2684.63     19.60 o 
   1   2   5      429.12      429.03      5.32 o 
   2   2   5      557.70      592.26     10.00 o 
   3   2   5       90.84       80.19      3.96 o 
   4   2   5        8.31        3.53      2.21 o 
   5   2   5        2.67        4.89      1.82 o 
   6   2   5        7.69        8.70      4.75 o 
  -7   3   5        0.60       -1.09      2.22 o 
  -6   3   5       93.04      103.68     10.11 o 
  -5   3   5       66.19       60.98      3.61 o 
  -4   3   5      465.35      516.80      7.47 o 
  -3   3   5      113.85      112.26      3.13 o 
  -2   3   5      154.41      166.21      4.46 o 
  -1   3   5        9.10        9.81      1.70 o 
   0   3   5      192.88      240.09      4.13 o 
   1   3   5        0.21        0.20      0.63 o 
   2   3   5        0.58        2.27      1.11 o 
   3   3   5        6.61        7.46      2.15 o 
   4   3   5       38.98       38.21      8.21 o 
   5   3   5        0.00       -0.10      1.39 o 
   6   3   5       10.34       11.21      2.60 o 
  -7   4   5        0.15       -2.96      1.97 o 
  -6   4   5       40.94       49.05      5.62 o 
  -5   4   5       16.09       16.65      2.69 o 
  -4   4   5        0.10        0.33      1.02 o 
  -3   4   5       29.47       29.36      1.92 o 
  -2   4   5      559.97      541.08      7.01 o 
  -1   4   5        2.93        4.85      0.93 o 
   0   4   5        0.06        0.31      0.60 o 
   1   4   5       34.83       35.41      3.16 o 
   2   4   5        2.89        4.50      1.50 o 
   3   4   5       35.42       36.57      3.32 o 
   4   4   5       86.13       80.18      4.81 o 
   5   4   5        5.53        5.96      2.21 o 
   6   4   5       10.36        7.59      2.56 o 
  -7   5   5        0.42        3.02      2.80 o 
  -6   5   5        9.64        9.85      3.18 o 
  -5   5   5        2.20        0.14      2.12 o 
  -4   5   5       73.94       79.47      6.97 o 
  -3   5   5       14.37       13.89      1.52 o 
  -2   5   5       51.59       50.14      2.24 o 
  -1   5   5        2.02        1.12      0.79 o 
   0   5   5      104.41       95.75      2.93 o 
   1   5   5       83.77       82.26      2.78 o 
   2   5   5       36.10       33.11      3.12 o 
   3   5   5      103.63      104.21      4.97 o 
   4   5   5       35.08       34.83      3.67 o 
   5   5   5        3.31        1.14      1.81 o 
  -7   6   5        6.81        7.92      3.38 o 
  -6   6   5        0.88        3.33      2.48 o 
  -5   6   5        0.21       -0.52      1.39 o 
  -4   6   5       14.11       12.01      2.15 o 
  -3   6   5       35.48       38.44      3.13 o 
  -2   6   5        1.98        2.15      1.26 o 
  -1   6   5       20.70       19.66      1.68 o 
   0   6   5       22.91       25.03      1.98 o 
   1   6   5        3.52        3.79      1.54 o 
   2   6   5        8.29       12.85      4.22 o 
   3   6   5        1.77        2.54      1.55 o 
   4   6   5       27.34       24.35      3.42 o 
   5   6   5        1.00        1.13      1.85 o 
  -7   7   5        2.91        5.78      3.12 o 
  -6   7   5       89.76       97.63      7.74 o 
  -5   7   5       25.25       23.05      5.66 o 
  -4   7   5       58.29       66.81      4.40 o 
  -3   7   5      115.27      110.06      4.93 o 
  -2   7   5      331.61      337.01      8.22 o 
  -1   7   5       35.02       33.73      2.96 o 
   0   7   5      135.51      142.23      5.07 o 
   1   7   5        1.00        2.74      1.57 o 
   2   7   5      158.21      182.41     10.70 o 
   3   7   5        0.44        1.15      1.68 o 
   4   7   5       14.09       15.50      3.76 o 
  -6   8   5       89.91       98.03      5.97 o 
  -5   8   5       21.04       23.41      3.38 o 
  -4   8   5      251.60      273.38      8.95 o 
  -3   8   5        1.03        1.59      1.56 o 
  -2   8   5      120.66      129.82      5.33 o 
  -1   8   5        0.03        0.57      1.34 o 
   0   8   5       31.71       30.20      2.95 o 
   1   8   5        0.01        2.03      2.21 o 
   2   8   5        9.34       14.77      4.48 o 
   3   8   5       14.39       18.22      4.10 o 
   4   8   5        0.55        2.92      2.06 o 
  -6   9   5       37.15       33.36      4.26 o 
  -5   9   5        9.03       11.03      2.81 o 
  -4   9   5       22.60       20.61      3.07 o 
  -3   9   5        0.08        0.05      1.42 o 
  -2   9   5        0.01        0.61      2.72 o 
  -1   9   5        4.25        6.96      3.22 o 
   0   9   5       15.24        7.21      3.43 o 
   1   9   5        0.47        2.38      2.23 o 
   2   9   5        1.51        3.89      2.73 o 
   3   9   5        6.20       13.10      4.49 o 
  -5  10   5        0.02        1.29      1.92 o 
  -4  10   5        0.23       -1.40      1.64 o 
  -3  10   5        2.65        3.80      1.97 o 
  -2  10   5        4.66        3.52      3.45 o 
  -1  10   5        9.44        4.39      1.89 o 
   0  10   5        9.65       14.89      4.59 o 
   1  10   5        0.23        1.56      2.57 o 
   2  10   5        2.26        1.46      2.67 o 
  -4  11   5        3.08        3.29      2.85 o 
  -3  11   5        4.56        2.47      2.80 o 
  -2  11   5       14.88        8.16      2.67 o 
  -1  11   5       14.89       12.59      2.79 o 
   0  11   5       14.33       10.28      4.10 o 
  -1 -12   6        1.25       -0.27      2.17 o 
   0 -12   6       10.60       13.74      3.98 o 
   1 -12   6        7.02        9.25      3.33 o 
   2 -12   6        0.24        2.00      1.96 o 
   3 -12   6        6.13        6.72      2.23 o 
   4 -12   6        2.00        3.49      2.10 o 
  -2 -11   6        0.25        3.67      3.13 o 
  -1 -11   6        0.14        5.74      3.10 o 
   0 -11   6        7.54        6.12      3.04 o 
   1 -11   6       25.05       24.61      4.52 o 
   2 -11   6        2.74        2.33      1.65 o 
   3 -11   6        0.32        0.96      1.73 o 
   4 -11   6        2.38        1.37      1.77 o 
   5 -11   6        5.96        7.27      3.44 o 
  -3 -10   6        1.51        0.14      1.76 o 
  -2 -10   6        2.35        4.81      2.68 o 
  -1 -10   6        0.19        3.77      2.40 o 
   0 -10   6       20.90       31.69      4.81 o 
   1 -10   6        1.59        3.82      1.67 o 
   2 -10   6       20.80       20.45      2.92 o 
   3 -10   6        2.01        1.50      1.61 o 
   4 -10   6        2.29        1.29      1.73 o 
   5 -10   6        0.02        1.12      1.89 o 
  -4  -9   6        2.33       -0.23      1.80 o 
  -3  -9   6        6.61        7.65      4.42 o 
  -2  -9   6        9.08        5.80      2.40 o 
  -1  -9   6        0.27        0.03      1.35 o 
   0  -9   6       36.69       36.56      4.60 o 
   1  -9   6       34.99       37.26      9.73 o 
   2  -9   6      111.57      120.54      5.22 o 
   3  -9   6       11.82       11.71      2.24 o 
   4  -9   6       68.48       83.21      4.93 o 
   5  -9   6        3.62        8.42      2.27 o 
   6  -9   6        9.46       10.04      3.87 o 
  -4  -8   6       24.95       22.86      3.28 o 
  -3  -8   6       13.28       16.10      2.67 o 
  -2  -8   6      122.08      110.56      5.77 o 
  -1  -8   6        0.03        1.18      1.30 o 
   0  -8   6       57.73       55.51      3.47 o 
   1  -8   6      124.81      137.56      5.11 o 
   2  -8   6       20.78       11.59      2.08 o 
   3  -8   6        0.09       -0.41      1.38 o 
   4  -8   6       45.35       35.86      8.55 o 
   5  -8   6        0.09       -0.68      2.03 o 
   6  -8   6        0.09       -1.89      2.24 o 
  -5  -7   6       12.05       10.36      2.62 o 
  -4  -7   6        0.07       -0.94      1.49 o 
  -3  -7   6        0.15       -0.38      1.32 o 
  -2  -7   6        0.01        0.55      1.29 o 
  -1  -7   6        8.48        8.14      1.83 o 
   0  -7   6        0.05        0.22      1.06 o 
   1  -7   6       80.73       77.61      2.92 o 
   2  -7   6        4.29        4.06      1.20 o 
   3  -7   6        9.44       11.64      2.09 o 
   4  -7   6       55.71       57.24      6.42 o 
   5  -7   6        4.49        0.29      2.04 o 
   6  -7   6        2.28        5.54      3.18 o 
   7  -7   6        0.00        0.68      2.75 o 
  -6  -6   6        1.01        1.73      2.05 o 
  -5  -6   6        2.56        3.45      2.03 o 
  -4  -6   6        0.24        1.43      1.53 o 
  -3  -6   6       36.72       36.42      3.32 o 
  -2  -6   6       27.65       31.16      2.88 o 
  -1  -6   6       51.33       49.00      3.15 o 
   0  -6   6        2.51        1.36      0.89 o 
   1  -6   6        0.38        0.14      1.03 o 
   2  -6   6        4.70        3.74      2.15 o 
   3  -6   6       33.55       38.17      2.27 o 
   4  -6   6        6.26        4.68      1.79 o 
   5  -6   6        0.81       -0.75      2.07 o 
   6  -6   6       12.22       15.34      4.31 o 
   7  -6   6       12.57        7.98      3.29 o 
  -6  -5   6        0.78       -0.55      1.82 o 
  -5  -5   6        0.28       -0.86      1.55 o 
  -4  -5   6        0.79        1.42      1.47 o 
  -3  -5   6       72.84       65.27     10.77 o 
  -2  -5   6      120.80       99.96      8.19 o 
  -1  -5   6       74.58       79.05      3.66 o 
   0  -5   6      127.82      108.56      3.62 o 
   1  -5   6      146.79      139.97      4.54 o 
   2  -5   6      115.04      139.35      4.18 o 
   3  -5   6       15.57       14.49      1.57 o 
   4  -5   6       75.26       88.68      4.34 o 
   5  -5   6        1.65        1.98      2.77 o 
   6  -5   6       45.39       35.27      5.70 o 
   7  -5   6        0.60        6.18      3.09 o 
  -6  -4   6        3.72        0.22      1.65 o 
  -5  -4   6        0.01        0.78      1.42 o 
  -4  -4   6        0.02        1.67      1.39 o 
  -3  -4   6       14.80       11.33      2.04 o 
  -2  -4   6       56.03       53.58      4.67 o 
  -1  -4   6        3.67        1.37      3.02 o 
   0  -4   6      306.39      306.85      4.81 o 
   1  -4   6      132.47      128.65      3.21 o 
   2  -4   6        1.41        1.41      0.79 o 
   3  -4   6      103.18      104.42      3.11 o 
   4  -4   6       76.44       79.74      4.16 o 
   5  -4   6       11.11        6.30      1.86 o 
   6  -4   6        1.17        1.85      1.59 o 
   7  -4   6        3.91        1.33      1.99 o 
  -7  -3   6        0.34       -2.00      2.66 o 
  -6  -3   6        1.69        0.76      1.56 o 
  -5  -3   6        2.96        5.03      1.81 o 
  -4  -3   6        8.54        6.29      1.71 o 
  -3  -3   6      184.64      183.01      5.62 o 
  -2  -3   6       38.47       43.54      2.86 o 
  -1  -3   6       10.27       11.35      0.99 o 
   0  -3   6      180.97      227.17      3.90 o 
   1  -3   6       64.17       70.67      2.33 o 
   2  -3   6        3.23        3.14      0.82 o 
   3  -3   6      286.16      289.48      8.93 o 
   4  -3   6       45.08       40.17      3.25 o 
   5  -3   6        0.25       -0.37      1.21 o 
   6  -3   6       16.68       15.05      2.80 o 
   7  -3   6        0.42       -0.57      2.39 o 
  -7  -2   6        0.54       -0.59      3.09 o 
  -6  -2   6       39.12       40.81      3.89 o 
  -5  -2   6        5.69        4.17      1.69 o 
  -4  -2   6       86.63       85.40      6.15 o 
  -3  -2   6      404.18      401.33      8.33 o 
  -2  -2   6      218.71      210.59      5.47 o 
  -1  -2   6        5.00        5.05      0.69 o 
   0  -2   6      361.66      319.77      4.69 o 
   1  -2   6        0.01        0.46      0.57 o 
   2  -2   6        0.42        1.92      0.73 o 
   3  -2   6       27.73       29.89      3.31 o 
   4  -2   6        3.19        2.56      1.42 o 
   5  -2   6        1.69        3.58      1.74 o 
   6  -2   6        2.77        1.99      1.69 o 
   7  -2   6        1.47        2.14      1.97 o 
  -7  -1   6        0.74        0.52      1.74 o 
  -6  -1   6       11.68        9.55      4.79 o 
  -5  -1   6        0.17        0.19      1.38 o 
  -4  -1   6        1.00        0.59      2.26 o 
  -3  -1   6      199.21      190.50      5.47 o 
  -2  -1   6        4.80        3.03      1.07 o 
  -1  -1   6        0.04       -0.39      0.50 o 
   0  -1   6      818.74      778.67      9.62 o 
   1  -1   6        9.22       10.85      1.78 o 
   2  -1   6       15.65       23.27      1.71 o 
   3  -1   6       57.75       59.85      3.52 o 
   4  -1   6       24.77       23.31      2.74 o 
   5  -1   6        2.50        6.05      1.85 o 
   6  -1   6       83.48       78.50      8.89 o 
   7  -1   6        0.92        3.75      2.05 o 
  -7   0   6        2.89        2.39      1.82 o 
  -6   0   6        2.07        1.42      2.62 o 
  -5   0   6       14.40        9.95      2.89 o 
  -4   0   6        2.24        0.14      1.35 o 
  -3   0   6        0.57        0.38      0.88 o 
  -2   0   6       13.60       12.07      1.03 o 
  -1   0   6       20.52       20.96      1.33 o 
   0   0   6      996.65     1063.58      9.95 o 
   1   0   6       10.00        9.71      1.02 o 
   2   0   6      707.00      726.40     13.96 o 
   3   0   6      321.03      327.27     10.59 o 
   4   0   6      312.50      320.58     13.46 o 
   5   0   6       15.32       13.87      4.56 o 
   6   0   6      115.32      119.60      6.23 o 
   7   0   6        0.02       -1.14      2.19 o 
  -7   1   6       11.75       12.82      2.54 o 
  -6   1   6       46.69       43.53      5.54 o 
  -5   1   6        3.46        2.53      1.47 o 
  -4   1   6      217.51      216.32      6.21 o 
  -3   1   6      379.32      367.25      7.49 o 
  -2   1   6      429.09      473.02      6.15 o 
  -1   1   6      234.20      235.47      4.14 o 
   0   1   6      637.63      717.87      7.86 o 
   1   1   6      161.53      167.31      5.42 o 
   2   1   6       78.02      102.81      4.11 o 
   3   1   6       54.05       52.92      3.55 o 
   4   1   6      127.14      147.70      5.85 o 
   5   1   6        0.06        1.52      1.96 o 
   6   1   6        3.53        1.79      1.75 o 
  -7   2   6        6.40        4.79      2.11 o 
  -6   2   6        9.78       11.20      3.34 o 
  -5   2   6       74.10       72.14      4.06 o 
  -4   2   6       10.45        8.68      1.79 o 
  -3   2   6       52.29       36.23      2.35 o 
  -2   2   6        0.01        0.91      0.71 o 
  -1   2   6      153.29      129.86      3.16 o 
   0   2   6      195.02      155.72      6.63 o 
   1   2   6       16.79       17.02      1.29 o 
   2   2   6       60.17       56.84      3.40 o 
   3   2   6       20.53       21.58      2.67 o 
   4   2   6        3.68        3.84      2.55 o 
   5   2   6        0.04        0.68      1.44 o 
   6   2   6       21.56       25.75      3.81 o 
  -7   3   6        0.82        1.50      2.67 o 
  -6   3   6       11.76       16.35      4.22 o 
  -5   3   6        0.51        0.85      2.48 o 
  -4   3   6        0.13        1.89      1.28 o 
  -3   3   6        5.53        5.66      1.21 o 
  -2   3   6        5.82        5.70      1.05 o 
  -1   3   6      196.46      179.48      3.86 o 
   0   3   6      353.14      318.40      5.90 o 
   1   3   6       25.75       30.84      1.70 o 
   2   3   6      194.99      195.26      6.07 o 
   3   3   6        9.12        7.66      2.45 o 
   4   3   6       45.10       49.98      3.98 o 
   5   3   6        3.25        0.04      1.81 o 
   6   3   6        5.84        3.72      2.25 o 
  -7   4   6        9.60        6.63      3.62 o 
  -6   4   6        0.84       -0.30      2.02 o 
  -5   4   6        5.04        5.50      2.41 o 
  -4   4   6       11.99       19.30      1.88 o 
  -3   4   6        3.32        4.45      1.13 o 
  -2   4   6       80.65       76.49      2.75 o 
  -1   4   6        1.98        0.64      0.77 o 
   0   4   6      192.70      164.58      3.76 o 
   1   4   6      175.40      182.25     19.19 o 
   2   4   6        0.01        0.46      1.19 o 
   3   4   6        0.05        0.65      1.42 o 
   4   4   6       22.07       20.33      5.23 o 
   5   4   6        2.47        2.75      3.10 o 
  -7   5   6        2.81        1.34      2.83 o 
  -6   5   6        0.64        0.52      2.25 o 
  -5   5   6       20.22       18.97      3.95 o 
  -4   5   6        2.23        3.28      1.50 o 
  -3   5   6       42.94       43.25      7.38 o 
  -2   5   6       58.22       52.42      2.46 o 
  -1   5   6        8.56        6.67      1.19 o 
   0   5   6        6.21        7.86      1.59 o 
   1   5   6        7.35        5.28      2.58 o 
   2   5   6      289.13      286.78      7.98 o 
   3   5   6       45.48       59.70      8.40 o 
   4   5   6       88.32       89.13      5.43 o 
   5   5   6       21.88       23.18      3.80 o 
  -7   6   6        7.94        8.42      3.52 o 
  -6   6   6        7.31        2.96      2.76 o 
  -5   6   6       25.65       26.40      4.52 o 
  -4   6   6      206.33      221.97     13.10 o 
  -3   6   6       85.58       98.01      4.53 o 
  -2   6   6      552.13      518.76      9.97 o 
  -1   6   6      628.89      653.02      8.70 o 
   0   6   6     1129.35     1096.34     11.96 o 
   1   6   6      275.27      277.44      7.58 o 
   2   6   6      524.88      530.45     20.57 o 
   3   6   6       75.38       74.94      6.61 o 
   4   6   6      159.24      171.56      7.28 o 
  -6   7   6      142.04      131.52      8.86 o 
  -5   7   6      166.51      181.59      7.01 o 
  -4   7   6      407.61      439.25     10.36 o 
  -3   7   6      429.99      453.15     10.09 o 
  -2   7   6      493.79      498.75     10.41 o 
  -1   7   6      170.17      173.50      5.89 o 
   0   7   6      408.20      438.84     15.23 o 
   1   7   6      146.80      145.58      5.77 o 
   2   7   6       65.66       63.69      4.52 o 
   3   7   6       35.00       37.68      3.99 o 
   4   7   6       31.77       29.05      3.92 o 
  -6   8   6       49.23       33.33      5.61 o 
  -5   8   6       73.56       78.53      6.29 o 
  -4   8   6       47.55       50.06      4.23 o 
  -3   8   6      106.96      115.66      5.41 o 
  -2   8   6       96.90      108.20      5.16 o 
  -1   8   6       58.87       60.98      4.01 o 
   0   8   6        0.50        2.37      2.33 o 
   1   8   6        1.06        1.22      2.25 o 
   2   8   6       13.37       14.22      4.15 o 
   3   8   6        1.16        1.63      3.99 o 
  -5   9   6       17.74       27.20      3.82 o 
  -4   9   6       14.82       17.35      2.95 o 
  -3   9   6        0.00        1.44      1.71 o 
  -2   9   6        2.76        1.81      1.60 o 
  -1   9   6        0.94        0.64      1.50 o 
   0   9   6       19.21       20.23      4.61 o 
   1   9   6        0.17        2.07      2.74 o 
   2   9   6        0.90        1.46      2.69 o 
  -4  10   6        3.95        3.99      2.11 o 
  -3  10   6        7.72       10.02      2.59 o 
  -2  10   6        0.47       -0.36      1.64 o 
  -1  10   6        1.62       -1.53      2.18 o 
   0  10   6        4.64        0.07      2.55 o 
   1  10   6        8.56       10.07      3.87 o 
  -3  11   6        4.52        3.73      2.21 o 
  -2  11   6        1.36        1.50      1.91 o 
  -1  11   6        4.74        7.71      4.05 o 
   0 -12   7        9.23        8.09      3.47 o 
   1 -12   7        0.96       -0.34      2.19 o 
   2 -12   7        0.18        0.08      2.44 o 
   3 -12   7        2.49        0.96      1.82 o 
  -2 -11   7        0.43       -1.95      2.33 o 
  -1 -11   7        0.10        1.95      2.66 o 
   0 -11   7        0.96        0.63      2.18 o 
   1 -11   7        8.49        3.96      2.73 o 
   2 -11   7        1.80        3.73      2.86 o 
   3 -11   7        1.72        3.87      1.93 o 
   4 -11   7        6.15        8.35      4.93 o 
  -3 -10   7        0.32        2.05      3.67 o 
  -2 -10   7        5.48       14.84      4.09 o 
  -1 -10   7        0.35        2.37      2.41 o 
   0 -10   7       10.23       12.48      3.43 o 
   1 -10   7       31.81       50.11      5.63 o 
   2 -10   7        0.34       -0.09      1.37 o 
   3 -10   7        8.00       13.63      2.99 o 
   4 -10   7        6.28        6.96      3.35 o 
   5 -10   7        0.01       -1.42      2.86 o 
  -4  -9   7        1.03        2.53      2.73 o 
  -3  -9   7        0.01        1.75      1.85 o 
  -2  -9   7        6.38        8.34      2.31 o 
  -1  -9   7        0.16       -0.20      1.36 o 
   0  -9   7       67.69       60.84      5.83 o 
   1  -9   7       12.14       12.76      3.30 o 
   2  -9   7       12.36       16.77      2.56 o 
   3  -9   7        1.93        1.77      1.48 o 
   4  -9   7        2.88        3.73      2.58 o 
   5  -9   7        0.12        1.14      2.58 o 
   6  -9   7        1.27        0.31      3.00 o 
  -4  -8   7        1.50        0.31      1.81 o 
  -3  -8   7        1.08        2.46      1.68 o 
  -2  -8   7        3.14        1.74      1.65 o 
  -1  -8   7       20.66       21.06      4.15 o 
   0  -8   7       24.60       27.25      4.77 o 
   1  -8   7       22.24       21.09      2.03 o 
   2  -8   7       24.14       20.80      4.45 o 
   3  -8   7       12.51       12.94      2.20 o 
   4  -8   7       12.02       11.76      2.35 o 
   5  -8   7       11.39       14.00      4.11 o 
   6  -8   7        3.66        6.51      3.56 o 
  -5  -7   7        3.18        2.14      2.03 o 
  -4  -7   7       12.64       11.35      2.64 o 
  -3  -7   7        4.18        1.78      1.56 o 
  -2  -7   7       43.36       41.28      3.55 o 
  -1  -7   7       76.52       69.68      5.24 o 
   0  -7   7       52.76       49.04      3.34 o 
   1  -7   7       42.32       49.44      2.63 o 
   2  -7   7        6.08        1.08      2.10 o 
   3  -7   7        1.45        2.45      1.29 o 
   4  -7   7        2.09        1.94      1.37 o 
   5  -7   7        0.16        1.87      2.73 o 
   6  -7   7        1.35        2.46      3.19 o 
  -5  -6   7        8.07       10.65      2.68 o 
  -4  -6   7        1.19        0.50      1.59 o 
  -3  -6   7        2.30        1.28      1.42 o 
  -2  -6   7        1.94        5.25      1.67 o 
  -1  -6   7       21.70       18.07      2.37 o 
   0  -6   7       59.88       55.20      3.39 o 
   1  -6   7      133.79      137.24      3.79 o 
   2  -6   7       25.08       22.19      1.90 o 
   3  -6   7        7.56        8.49      1.60 o 
   4  -6   7        1.34        0.67      1.41 o 
   5  -6   7       15.64       15.29      4.18 o 
  -6  -5   7        7.10        7.94      2.49 o 
  -5  -5   7        0.45        2.62      1.71 o 
  -4  -5   7        0.29       -0.26      1.34 o 
  -3  -5   7       27.68       28.71      5.28 o 
  -2  -5   7        1.89        2.99      1.40 o 
  -1  -5   7        7.18        3.95      1.44 o 
   0  -5   7       35.28       48.59      2.41 o 
   1  -5   7       34.00       30.09      1.97 o 
   2  -5   7       25.67       24.44      2.05 o 
   3  -5   7       88.14       88.31      3.11 o 
   4  -5   7        7.43        7.30      1.87 o 
   5  -5   7        1.47        2.06      1.57 o 
   6  -5   7        1.14        2.42      1.91 o 
   7  -5   7       14.96       13.46      4.54 o 
  -6  -4   7        2.07        3.62      2.08 o 
  -5  -4   7        2.19        0.24      1.41 o 
  -4  -4   7        8.19        7.72      3.72 o 
  -3  -4   7      118.53      123.40      5.11 o 
  -2  -4   7       35.84       38.72      2.96 o 
  -1  -4   7      120.11      124.19      8.21 o 
   0  -4   7       16.95       13.30      1.31 o 
   1  -4   7       23.39       31.33      1.87 o 
   2  -4   7       10.94       15.54      1.86 o 
   3  -4   7        6.52        9.27      1.68 o 
   4  -4   7       33.79       38.48      3.66 o 
   5  -4   7       59.06       68.80      4.46 o 
   6  -4   7        3.83        5.07      2.15 o 
   7  -4   7        0.00        1.76      2.07 o 
  -6  -3   7        0.85        2.20      1.87 o 
  -5  -3   7        1.46        0.21      3.06 o 
  -4  -3   7        5.71        3.52      1.55 o 
  -3  -3   7       96.74      100.59      4.69 o 
  -2  -3   7       36.27       43.00      3.00 o 
  -1  -3   7      120.29      118.40      5.82 o 
   0  -3   7      205.88      198.28      3.93 o 
   1  -3   7        3.14        2.62      0.86 o 
   2  -3   7       47.68       43.71      2.58 o 
   3  -3   7       29.20       25.79      2.71 o 
   4  -3   7        3.25        1.68      1.35 o 
   5  -3   7        0.25        1.17      1.49 o 
   6  -3   7        0.47        0.70      1.73 o 
   7  -3   7        0.58        4.30      2.06 o 
  -6  -2   7        0.85        1.27      1.59 o 
  -5  -2   7        1.99        1.63      1.43 o 
  -4  -2   7        4.68        2.49      1.51 o 
  -3  -2   7       54.21       45.69      4.53 o 
  -2  -2   7       23.57       24.48      2.39 o 
  -1  -2   7       46.58       50.41      2.89 o 
   0  -2   7       99.00      110.21      2.93 o 
   1  -2   7       10.77       15.70      1.41 o 
   2  -2   7       41.12       41.25      2.18 o 
   3  -2   7      216.55      196.83      6.14 o 
   4  -2   7        0.04        1.20      1.34 o 
   5  -2   7        0.50       -0.25      1.39 o 
   6  -2   7        1.99       -0.30      1.65 o 
   7  -2   7        0.90       -0.92      1.83 o 
  -7  -1   7        3.20        0.40      2.32 o 
  -6  -1   7       33.65       32.71      3.58 o 
  -5  -1   7       51.91       53.28      3.92 o 
  -4  -1   7       37.46       39.11      3.19 o 
  -3  -1   7      132.22      119.15      4.58 o 
  -2  -1   7        1.70        0.61      1.03 o 
  -1  -1   7        5.08        9.73      1.03 o 
   0  -1   7       10.01       10.75      1.18 o 
   1  -1   7       82.79       93.18      2.93 o 
   2  -1   7       19.69       21.02      1.47 o 
   3  -1   7       54.83       65.24      3.86 o 
   4  -1   7       84.75       83.28      8.33 o 
   5  -1   7       20.04       22.27      5.06 o 
   6  -1   7       28.44       23.98      5.37 o 
  -7   0   7        0.01       -0.15      1.67 o 
  -6   0   7        0.03        0.24      1.50 o 
  -5   0   7       26.32       29.82      3.14 o 
  -4   0   7       17.77       20.00      2.59 o 
  -3   0   7       81.62       85.78      5.14 o 
  -2   0   7       61.29       57.98      8.87 o 
  -1   0   7       40.34       34.07      3.19 o 
   0   0   7      230.65      203.51      4.53 o 
   1   0   7       73.19       65.80      2.31 o 
   2   0   7      179.40      163.18     12.06 o 
   3   0   7        9.35        7.75      1.87 o 
   4   0   7        0.38       -0.67      1.18 o 
   5   0   7        0.48        0.55      1.49 o 
   6   0   7        5.70        3.26      4.59 o 
  -7   1   7        0.55        0.77      1.64 o 
  -6   1   7        2.90        1.91      1.59 o 
  -5   1   7        8.96        6.58      1.87 o 
  -4   1   7        8.42       12.44      2.09 o 
  -3   1   7       68.05       67.44      3.54 o 
  -2   1   7        0.07        0.75      0.73 o 
  -1   1   7       48.88       48.95      3.83 o 
   0   1   7      136.64      126.25      3.24 o 
   1   1   7      255.64      236.47      7.98 o 
   2   1   7      121.11      115.85      4.69 o 
   3   1   7        9.18        7.11      3.03 o 
   4   1   7        0.02        1.16      1.40 o 
   5   1   7        0.71       -0.94      1.79 o 
   6   1   7        2.05        0.04      1.79 o 
  -7   2   7       11.32        8.20      3.69 o 
  -6   2   7        4.47        2.24      2.10 o 
  -5   2   7       16.41       20.60      2.72 o 
  -4   2   7       51.21       56.66      3.64 o 
  -3   2   7        0.09        0.51      2.16 o 
  -2   2   7       57.67       66.63      2.55 o 
  -1   2   7      243.40      261.10      6.43 o 
   0   2   7        1.95        2.48      1.63 o 
   1   2   7        0.73        1.14      0.77 o 
   2   2   7        3.43        6.99      2.00 o 
   3   2   7      132.51      132.59      6.56 o 
   4   2   7        1.99        0.97      1.47 o 
   5   2   7        4.69        2.95      1.81 o 
   6   2   7        0.80       -0.50      1.72 o 
  -7   3   7       16.79       23.44      5.09 o 
  -6   3   7        0.10        1.23      1.65 o 
  -5   3   7        0.27        0.53      2.87 o 
  -4   3   7        3.89        2.33      1.40 o 
  -3   3   7      174.34      196.38      6.59 o 
  -2   3   7        7.72       12.63      3.61 o 
  -1   3   7      200.98      219.84      4.58 o 
   0   3   7       47.05       46.79      2.21 o 
   1   3   7       93.35       91.67      4.18 o 
   2   3   7       17.89       18.40      2.52 o 
   3   3   7        4.20        6.03      1.81 o 
   4   3   7        2.61        3.83      1.94 o 
   5   3   7       15.87       10.29      2.51 o 
  -7   4   7        7.29        5.85      3.32 o 
  -6   4   7        1.38        2.02      2.55 o 
  -5   4   7       35.18       41.19      5.22 o 
  -4   4   7       10.36       14.46      2.23 o 
  -3   4   7       20.11       21.08      1.94 o 
  -2   4   7        1.49        2.28      1.02 o 
  -1   4   7       87.64      106.83      3.32 o 
   0   4   7        4.31        3.07      1.03 o 
   1   4   7       13.21       10.92      2.89 o 
   2   4   7        0.33        1.79      1.45 o 
   3   4   7      111.90      103.80      6.24 o 
   4   4   7       23.12       16.20      2.86 o 
   5   4   7       50.76       51.59      5.11 o 
  -7   5   7        0.63        2.04      2.86 o 
  -6   5   7        0.15       -0.81      2.54 o 
  -5   5   7        0.08       -1.82      1.90 o 
  -4   5   7        1.82        4.16      2.25 o 
  -3   5   7       59.42       61.62      3.80 o 
  -2   5   7        3.76        2.53      1.06 o 
  -1   5   7        8.72        5.83      1.25 o 
   0   5   7       49.20       52.03      2.59 o 
   1   5   7      428.54      410.60      9.32 o 
   2   5   7      115.80      120.45     11.48 o 
   3   5   7      185.45      208.77      7.53 o 
   4   5   7       85.67       89.57      7.76 o 
   5   5   7       88.26       92.69      6.31 o 
  -6   6   7        0.49        1.20      2.57 o 
  -5   6   7       33.10       35.82      5.25 o 
  -4   6   7       10.33       13.98      6.30 o 
  -3   6   7       82.80       91.02      6.04 o 
  -2   6   7       84.92       78.91      4.11 o 
  -1   6   7      366.40      373.47      6.62 o 
   0   6   7       25.81       25.05      2.77 o 
   1   6   7      218.54      215.94      6.93 o 
   2   6   7       50.23       58.34      4.36 o 
   3   6   7      116.37      122.20     17.55 o 
   4   6   7       15.46       14.01      2.95 o 
  -6   7   7        0.24        1.29      2.43 o 
  -5   7   7       26.44       28.05      5.14 o 
  -4   7   7        0.71        0.28      1.46 o 
  -3   7   7       25.75       26.63      3.07 o 
  -2   7   7        1.30        1.80      1.43 o 
  -1   7   7      104.19      102.70      7.24 o 
   0   7   7       20.37       25.06      4.70 o 
   1   7   7       33.59       39.80      4.51 o 
   2   7   7        3.13        5.10      3.87 o 
   3   7   7       23.03       17.40      5.16 o 
  -5   8   7        5.80        3.00      2.93 o 
  -4   8   7        0.42        1.43      1.76 o 
  -3   8   7        3.15        3.41      2.07 o 
  -2   8   7        1.05       -0.43      1.74 o 
  -1   8   7        9.82       11.62      3.64 o 
   0   8   7        2.12        4.40      2.74 o 
   1   8   7        0.74        0.65      2.35 o 
   2   8   7        0.01        1.71      2.81 o 
   3   8   7        0.81        2.09      2.14 o 
  -5   9   7        3.59        6.20      2.48 o 
  -4   9   7        3.00        5.53      2.25 o 
  -3   9   7        5.28        4.49      2.13 o 
  -2   9   7        3.91        3.84      1.94 o 
  -1   9   7        4.14        4.40      3.29 o 
   0   9   7        1.80        5.14      3.10 o 
   1   9   7        2.17        8.60      3.51 o 
   2   9   7        2.69        4.95      3.68 o 
  -3  10   7        3.28        0.72      2.00 o 
  -2  10   7        0.82        1.37      1.96 o 
  -1  10   7        8.59        5.67      3.62 o 
   0  10   7        0.67        0.50      2.77 o 
   1 -12   8       14.48       23.03      5.10 o 
   2 -12   8        9.21       14.88      4.48 o 
  -1 -11   8       16.78       17.80      4.44 o 
   0 -11   8        1.78        4.18      2.76 o 
   1 -11   8        2.46        2.74      2.82 o 
   2 -11   8        3.11        5.76      2.73 o 
   3 -11   8       11.99       11.15      2.69 o 
   4 -11   8        2.09        0.14      2.00 o 
  -2 -10   8        2.54        0.94      2.73 o 
  -1 -10   8        1.37        4.46      2.73 o 
   0 -10   8        3.76        3.62      2.75 o 
   1 -10   8        0.25       -0.09      1.93 o 
   2 -10   8        3.03        4.20      2.64 o 
   3 -10   8        1.06        1.54      1.62 o 
   4 -10   8        0.01       -2.05      1.56 o 
   5 -10   8        0.85        0.57      2.82 o 
  -3  -9   8        5.59        4.96      2.22 o 
  -2  -9   8        4.76        3.57      2.14 o 
  -1  -9   8        4.63        3.66      1.70 o 
   0  -9   8        4.45        4.77      2.60 o 
   1  -9   8       22.20       26.65      4.34 o 
   2  -9   8        6.85        3.99      3.34 o 
   3  -9   8        0.30        0.76      1.56 o 
   4  -9   8        0.27        1.76      1.66 o 
   5  -9   8        0.29       -3.84      2.60 o 
  -4  -8   8        1.67        2.13      1.92 o 
  -3  -8   8       18.00       16.64      6.86 o 
  -2  -8   8        2.78        5.40      1.90 o 
  -1  -8   8       61.15       63.90      4.19 o 
   0  -8   8       22.30       23.83      2.79 o 
   1  -8   8        4.96        5.48      1.63 o 
   2  -8   8        0.09       -0.47      1.23 o 
   3  -8   8       33.02       37.62      4.23 o 
   4  -8   8       22.63       25.21      4.99 o 
   5  -8   8        6.52        2.52      3.24 o 
   6  -8   8        1.29       -1.07      2.93 o 
  -4  -7   8        0.92        1.22      3.51 o 
  -3  -7   8       48.47       52.38      5.80 o 
  -2  -7   8       50.31       54.03      4.03 o 
  -1  -7   8      139.44      132.30      5.37 o 
   0  -7   8        9.53        8.66      5.60 o 
   1  -7   8       83.82       87.32      4.14 o 
   2  -7   8       31.88       27.61      2.21 o 
   3  -7   8        1.60        1.76      1.09 o 
   4  -7   8        2.93        3.59      2.52 o 
   5  -7   8        8.34        8.66      3.36 o 
   6  -7   8        0.11       -3.04      2.33 o 
  -5  -6   8       47.62       45.54      4.62 o 
  -4  -6   8       24.21       25.24      3.51 o 
  -3  -6   8       95.38       91.61      5.21 o 
  -2  -6   8        1.22        1.63      1.44 o 
  -1  -6   8        1.03        1.95      1.34 o 
   0  -6   8        0.00       -0.39      1.06 o 
   1  -6   8       31.36       29.50      2.14 o 
   2  -6   8        6.40        5.99      1.33 o 
   3  -6   8        0.31       -0.49      1.00 o 
   4  -6   8        7.29        6.68      1.82 o 
   6  -6   8        0.66        1.42      3.16 o 
  -5  -5   8       29.75       31.54      3.82 o 
  -4  -5   8        2.03        3.03      1.69 o 
  -3  -5   8       36.37       31.63      3.31 o 
  -2  -5   8       17.30       20.60      2.71 o 
  -1  -5   8      186.80      193.71      6.05 o 
   0  -5   8       84.96       82.85      5.02 o 
   1  -5   8        9.05        8.73      1.34 o 
   2  -5   8       24.83       29.66      2.10 o 
   3  -5   8       12.91        6.32      1.94 o 
   4  -5   8        0.03        0.00      1.45 o 
   5  -5   8        4.23        1.56      1.72 o 
   6  -5   8        0.04       -0.54      1.76 o 
  -6  -4   8        7.55       10.56      2.69 o 
  -5  -4   8       14.30       12.33      2.60 o 
  -4  -4   8        9.00        5.90      1.98 o 
  -3  -4   8        2.37        2.13      1.43 o 
  -2  -4   8        4.95        4.79      1.60 o 
  -1  -4   8      144.15      126.49      4.71 o 
   0  -4   8      133.58      129.45      4.61 o 
   1  -4   8      169.97      148.66      7.05 o 
   2  -4   8       11.08       12.10      1.51 o 
   3  -4   8       34.90       37.45      3.18 o 
   4  -4   8        6.57        3.11      2.01 o 
   5  -4   8       85.13       86.85      5.21 o 
   6  -4   8        2.16        1.40      1.83 o 
  -6  -3   8       25.50       24.04      4.89 o 
  -5  -3   8       15.79       17.79      3.38 o 
  -4  -3   8        0.66        1.22      1.31 o 
  -3  -3   8       17.40       23.35      2.84 o 
  -2  -3   8       16.29       17.35      2.32 o 
  -1  -3   8      361.44      379.72     11.16 o 
   0  -3   8       19.99       19.51      2.22 o 
   1  -3   8      183.04      210.78      4.49 o 
   2  -3   8       27.38       26.04      1.88 o 
   3  -3   8      195.54      196.76      7.44 o 
   4  -3   8        5.16        5.26      1.73 o 
   5  -3   8        1.14        1.71      2.10 o 
   6  -3   8       11.43       10.35      2.64 o 
  -6  -2   8        3.21        2.63      1.96 o 
  -5  -2   8        2.84        2.09      1.75 o 
  -4  -2   8       18.50       20.38      2.77 o 
  -3  -2   8      151.79      164.45      5.68 o 
  -2  -2   8       28.11       27.19      5.80 o 
  -1  -2   8        5.10        3.02      1.40 o 
   0  -2   8      152.26      157.48      3.71 o 
   1  -2   8       14.97       10.67      1.35 o 
   2  -2   8       13.23       13.37      2.07 o 
   3  -2   8        3.52        5.97      2.21 o 
   4  -2   8        0.10        1.19      1.68 o 
   5  -2   8        0.00        1.81      1.61 o 
   6  -2   8        0.02        0.70      1.73 o 
  -6  -1   8        2.62        3.34      3.87 o 
  -5  -1   8        3.52        2.53      1.68 o 
  -4  -1   8        9.59       13.15      2.29 o 
  -3  -1   8       18.38       10.15      3.84 o 
  -2  -1   8        1.64        2.28      1.99 o 
  -1  -1   8        0.47        1.20      1.09 o 
   0  -1   8      292.44      284.61      5.06 o 
   1  -1   8        2.79        4.36      1.06 o 
   2  -1   8        2.09        2.00      1.86 o 
   3  -1   8       53.43       58.43      3.97 o 
   4  -1   8        3.70        2.88      1.57 o 
   5  -1   8        0.01       -0.24      1.53 o 
   6  -1   8        0.94       -1.54      1.66 o 
  -6   0   8       46.68       40.16      4.03 o 
  -5   0   8        7.66        6.79      2.11 o 
  -4   0   8       30.13       31.85      4.02 o 
  -3   0   8       50.02       57.24      3.53 o 
  -2   0   8        2.49        1.87      2.21 o 
  -1   0   8        7.92        8.70      1.66 o 
   0   0   8      105.19      108.12      3.15 o 
   1   0   8      138.93      126.56      3.43 o 
   2   0   8        1.99        2.96      1.40 o 
   3   0   8       35.53       32.23      4.20 o 
   4   0   8        0.72        0.63      1.33 o 
   5   0   8        0.61        0.68      1.63 o 
   6   0   8        1.35        2.38      2.08 o 
  -7   1   8        8.18        9.03      2.58 o 
  -6   1   8        0.36        0.35      1.61 o 
  -5   1   8       25.84       34.96      4.74 o 
  -4   1   8       27.21       27.84      4.76 o 
  -3   1   8       20.68       17.20      2.30 o 
  -2   1   8        4.43        2.38      2.58 o 
  -1   1   8        0.04        0.53      0.88 o 
   0   1   8        3.74        3.06      1.66 o 
   1   1   8       70.48       80.99      4.01 o 
   2   1   8        3.30        2.38      1.34 o 
   3   1   8        6.96        6.24      1.98 o 
   4   1   8        0.02       -0.32      1.25 o 
   5   1   8       14.51       15.09      2.98 o 
   6   1   8        3.91        4.65      2.52 o 
  -7   2   8        0.39        1.31      1.99 o 
  -6   2   8        0.00       -0.60      1.53 o 
  -5   2   8       26.46       28.47      3.18 o 
  -4   2   8        6.42        7.12      1.75 o 
  -3   2   8       28.81       29.06      2.78 o 
  -2   2   8       47.39       47.85      3.16 o 
  -1   2   8       25.62       38.45      2.21 o 
   0   2   8       62.74       66.31      2.71 o 
   1   2   8      117.36      139.76     10.18 o 
   2   2   8       64.62       65.68      4.85 o 
   3   2   8       12.33       13.57      2.45 o 
   4   2   8        4.72        1.65      1.61 o 
   5   2   8       16.30       14.47      2.98 o 
  -6   3   8        1.27        2.93      2.88 o 
  -5   3   8       32.24       30.49      3.22 o 
  -4   3   8        1.32       -0.13      1.08 o 
  -3   3   8        9.89        6.49      1.76 o 
  -2   3   8       16.81       17.02      2.26 o 
  -1   3   8      130.39      133.62      5.35 o 
   0   3   8       35.91       32.14      2.15 o 
   1   3   8        0.11       -0.94      1.10 o 
   2   3   8       50.27       51.14      3.87 o 
   3   3   8       19.22       15.47      2.62 o 
   4   3   8        3.82        6.84      2.17 o 
   5   3   8        7.94        4.94      2.24 o 
  -6   4   8        3.27        3.36      2.58 o 
  -5   4   8        2.36        1.00      2.14 o 
  -4   4   8       59.79       65.54      3.96 o 
  -3   4   8       31.95       38.31      3.11 o 
  -2   4   8       28.37       26.73      2.32 o 
  -1   4   8        2.78        2.04      1.44 o 
   0   4   8        0.91        2.13      1.09 o 
   1   4   8        1.17        1.02      1.25 o 
   2   4   8        8.77        6.02      3.90 o 
   3   4   8       18.26       14.14      4.51 o 
   4   4   8        0.60        0.84      1.75 o 
   5   4   8       15.41       22.66      5.28 o 
  -6   5   8        1.44       -0.58      2.61 o 
  -5   5   8        0.04        0.33      1.99 o 
  -4   5   8       41.08       45.97      5.41 o 
  -3   5   8        5.60        4.38      1.69 o 
  -2   5   8       13.29        8.57      1.49 o 
  -1   5   8       14.35       13.75      1.70 o 
   0   5   8        4.06        1.89      1.44 o 
   1   5   8        0.64        0.73      1.26 o 
   2   5   8        0.18        0.22      1.33 o 
   3   5   8       11.42       13.84      2.72 o 
   4   5   8        0.26        0.95      1.75 o 
  -6   6   8        3.84        3.89      2.93 o 
  -5   6   8        0.37        3.72      2.60 o 
  -4   6   8        0.77        0.92      2.12 o 
  -3   6   8        0.86        0.78      1.35 o 
  -2   6   8        0.94        1.96      2.18 o 
  -1   6   8       64.24       60.78      3.80 o 
   0   6   8        2.59        3.67      2.48 o 
   1   6   8       13.39       18.56      2.77 o 
   2   6   8       28.65       35.06      3.72 o 
   3   6   8       35.57       34.53      3.98 o 
  -5   7   8       11.24       10.62      3.60 o 
  -4   7   8        2.06        5.32      2.80 o 
  -3   7   8      129.62      132.32      5.74 o 
  -2   7   8       20.96       20.91      2.89 o 
  -1   7   8       78.51       79.29      7.26 o 
   0   7   8       17.46       16.87      4.25 o 
   1   7   8       59.38       59.04      4.37 o 
   2   7   8        0.00        0.62      1.83 o 
   3   7   8        7.25        6.56      2.45 o 
  -5   8   8       29.66       30.55      5.69 o 
  -4   8   8        0.25       -0.49      2.19 o 
  -3   8   8       29.90       33.83      3.71 o 
  -2   8   8        2.95        4.52      1.94 o 
  -1   8   8       14.15        8.01      3.51 o 
   0   8   8        1.32        2.91      2.68 o 
   1   8   8       13.90        8.16      3.69 o 
   2   8   8        0.51       -1.78      2.69 o 
  -4   9   8        1.55        1.40      2.20 o 
  -3   9   8        3.37        2.48      1.99 o 
  -2   9   8        6.46        2.56      1.83 o 
  -1   9   8       10.07        9.68      3.95 o 
   0   9   8        1.35        0.73      2.65 o 
   1   9   8        3.51        6.06      3.66 o 
   0 -11   9       11.57       12.68      3.89 o 
   1 -11   9        0.62       -0.31      2.16 o 
   2 -11   9        0.00       -2.29      2.15 o 
   3 -11   9        0.04        4.20      2.89 o 
  -2 -10   9        1.71        1.89      2.88 o 
  -1 -10   9        0.55        4.01      2.72 o 
   0 -10   9       12.94       15.16      3.87 o 
   1 -10   9        0.49        3.62      2.81 o 
   2 -10   9        6.84        5.04      2.97 o 
   3 -10   9        2.03        3.61      2.51 o 
   4 -10   9        7.60       11.27      4.20 o 
  -3  -9   9        0.01       -1.83      2.04 o 
  -2  -9   9        6.95        7.44      2.34 o 
  -1  -9   9        0.78        1.15      1.60 o 
   0  -9   9        3.20        5.03      2.77 o 
   1  -9   9        7.70        3.32      2.50 o 
   2  -9   9       21.85       14.48      3.66 o 
   3  -9   9       11.81       10.26      4.09 o 
   4  -9   9        0.89        3.10      3.09 o 
   5  -9   9       17.71       13.17      4.46 o 
  -3  -8   9        4.83        1.17      1.97 o 
  -2  -8   9       11.28       12.62      2.51 o 
  -1  -8   9       44.11       35.44      3.50 o 
   0  -8   9        0.00       -0.35      2.06 o 
   1  -8   9      133.11      129.34      7.53 o 
   2  -8   9        0.79        3.51      2.30 o 
   3  -8   9      141.27      139.18      5.75 o 
   4  -8   9        0.33       -2.19      2.26 o 
   5  -8   9       56.58       62.86      7.53 o 
  -4  -7   9       13.31       15.45      3.56 o 
  -3  -7   9      101.94       95.75      5.71 o 
  -2  -7   9        5.18        5.24      3.40 o 
  -1  -7   9      180.95      160.81      6.08 o 
   0  -7   9       16.95       14.30      4.23 o 
   1  -7   9      150.49      112.03      4.88 o 
   2  -7   9       80.51       76.18      3.39 o 
   3  -7   9       78.56       65.76      3.25 o 
   4  -7   9        1.13        1.06      2.16 o 
   5  -7   9       12.53        6.84      3.26 o 
  -5  -6   9       24.86       14.87      3.18 o 
  -4  -6   9       21.21       16.51      3.04 o 
  -3  -6   9       27.31       28.41      3.45 o 
  -2  -6   9        0.09        0.13      1.39 o 
  -1  -6   9       34.38       21.72      5.13 o 
   0  -6   9        0.00        1.40      1.27 o 
   1  -6   9       38.72       33.15      8.54 o 
   2  -6   9      124.23      124.25      7.18 o 
   3  -6   9        6.82        7.01      1.92 o 
   4  -6   9        0.68       -1.37      1.35 o 
   5  -6   9        0.06        1.39      2.71 o 
   6  -6   9        0.54        2.03      3.29 o 
  -5  -5   9        2.71        1.97      1.93 o 
  -4  -5   9       29.02       34.15      3.83 o 
  -3  -5   9        7.26        4.85      1.91 o 
  -2  -5   9        0.61       -0.12      1.30 o 
  -1  -5   9       32.35       35.82      3.20 o 
   0  -5   9       10.62       10.70      3.37 o 
   1  -5   9       40.60       44.29      3.18 o 
   2  -5   9       55.29       59.14      2.86 o 
   3  -5   9        1.75        1.69      1.41 o 
   4  -5   9        1.89        2.09      2.07 o 
   5  -5   9        0.02       -0.19      1.82 o 
   6  -5   9        3.25        2.13      2.21 o 
  -5  -4   9        5.77        7.96      2.43 o 
  -4  -4   9       54.14       63.79      4.64 o 
  -3  -4   9       54.97       63.59      4.25 o 
  -2  -4   9       45.63       32.53      3.12 o 
  -1  -4   9       79.13       76.63      8.46 o 
   0  -4   9       13.19       19.27      2.67 o 
   1  -4   9        5.84        4.51      1.47 o 
   2  -4   9        1.53        1.52      1.17 o 
   3  -4   9        0.64        3.72      1.78 o 
   4  -4   9       10.54       10.32      3.38 o 
   5  -4   9        7.24        6.87      2.26 o 
   6  -4   9        4.12        5.87      2.29 o 
  -6  -3   9        0.84        1.23      1.94 o 
  -5  -3   9       19.06       21.84      3.23 o 
  -4  -3   9        4.85        1.84      2.26 o 
  -3  -3   9       28.28       29.06      3.23 o 
  -2  -3   9        3.97        1.84      1.28 o 
  -1  -3   9       28.50       32.70      2.88 o 
   0  -3   9       70.75       74.11      3.80 o 
   1  -3   9       13.12       13.93      1.65 o 
   2  -3   9      128.99      128.63      5.13 o 
   3  -3   9       11.35       10.92      2.19 o 
   4  -3   9        6.88        5.78      3.95 o 
   5  -3   9        6.02        5.15      2.13 o 
   6  -3   9        0.59        2.06      2.01 o 
  -6  -2   9       45.09       49.26     13.46 o 
  -5  -2   9       74.82       84.08     12.50 o 
  -4  -2   9       21.20       19.39      3.51 o 
  -3  -2   9      206.23      192.93      6.45 o 
  -2  -2   9       74.03       75.21      4.82 o 
  -1  -2   9      337.50      330.68     10.01 o 
   0  -2   9        6.10        7.30      4.07 o 
   1  -2   9      436.56      429.53      6.86 o 
   2  -2   9      182.07      186.92      6.24 o 
   3  -2   9      149.96      143.41      9.78 o 
   4  -2   9       34.61       44.24      4.01 o 
   5  -2   9       64.81       69.94      5.16 o 
   6  -2   9        0.00        1.31      2.33 o 
  -6  -1   9       45.47       48.32      4.57 o 
  -5  -1   9      242.63      237.85     11.14 o 
  -4  -1   9      220.35      229.93      7.35 o 
  -3  -1   9      573.21      573.76     11.21 o 
  -2  -1   9      493.48      500.75     10.00 o 
  -1  -1   9      592.69      568.45     10.27 o 
   0  -1   9       52.80       50.62      3.16 o 
   1  -1   9       77.51       72.57      3.12 o 
   2  -1   9        0.07        1.33      1.39 o 
   3  -1   9        8.64        6.26      3.41 o 
   4  -1   9       17.17       16.40      2.82 o 
   5  -1   9        0.80       -1.28      2.22 o 
   6  -1   9        0.36        1.45      2.06 o 
  -6   0   9       64.47       64.29      4.90 o 
  -5   0   9      105.99      105.15      6.46 o 
  -4   0   9       58.27       65.06      5.86 o 
  -3   0   9       24.71       27.94      2.95 o 
  -2   0   9       98.45       93.28      4.39 o 
  -1   0   9       14.64       16.16      2.17 o 
   0   0   9        4.36        6.40      1.28 o 
   1   0   9       32.82       30.38      2.87 o 
   2   0   9       28.33       33.39      3.19 o 
   3   0   9       13.18       13.29      4.35 o 
   4   0   9        0.54        1.25      2.21 o 
   5   0   9       18.16       24.89      3.67 o 
  -6   1   9        9.19       13.32      2.64 o 
  -5   1   9        1.06       -1.72      1.42 o 
  -4   1   9        0.26        0.90      1.29 o 
  -3   1   9        0.09        1.19      1.49 o 
  -2   1   9       19.77       19.59      2.46 o 
  -1   1   9       35.47       30.89      4.75 o 
   0   1   9       67.30       59.50      2.75 o 
   1   1   9        5.26        4.18      1.68 o 
   2   1   9        0.27       -0.27      1.21 o 
   3   1   9       20.07       20.03      2.99 o 
   4   1   9        3.82        0.36      1.49 o 
   5   1   9        0.24       -0.34      2.80 o 
  -6   2   9        0.16        1.90      2.10 o 
  -5   2   9        0.86        0.62      1.61 o 
  -4   2   9        7.04        5.62      1.74 o 
  -3   2   9       17.41       15.94      2.36 o 
  -2   2   9        1.81       -0.95      1.10 o 
  -1   2   9        1.28        1.70      1.07 o 
   0   2   9        2.33        3.16      1.12 o 
   1   2   9       50.87       44.33      5.88 o 
   2   2   9        1.74        0.81      1.28 o 
   3   2   9       34.13       41.40      6.13 o 
   4   2   9       30.54       33.69      4.23 o 
   5   2   9       15.31       17.63      3.31 o 
  -6   3   9        2.10        0.46      2.67 o 
  -5   3   9       10.07       12.06      2.53 o 
  -4   3   9        0.04       -1.75      1.17 o 
  -3   3   9       61.62       54.35      3.69 o 
  -2   3   9      168.97      169.47      5.66 o 
  -1   3   9      151.53      152.16      4.25 o 
   0   3   9       28.32       31.16      3.02 o 
   1   3   9       45.44       45.76      6.59 o 
   2   3   9       13.20       17.86      2.75 o 
   3   3   9        2.29        0.83      1.58 o 
   4   3   9        6.29        6.52      2.57 o 
  -6   4   9        0.01       -1.18      2.26 o 
  -5   4   9       11.94       12.84      3.58 o 
  -4   4   9       18.06       21.78      4.33 o 
  -3   4   9        1.34        0.67      1.26 o 
  -2   4   9       38.26       37.74      3.07 o 
  -1   4   9       26.56       22.08      2.09 o 
   0   4   9       20.45       22.92      2.81 o 
   1   4   9       59.54       46.92      5.41 o 
   2   4   9        7.55        4.71      3.95 o 
   3   4   9        0.44        0.48      1.59 o 
   4   4   9        0.04       -1.71      1.58 o 
  -6   5   9       10.23        7.08      3.44 o 
  -5   5   9       14.56       18.52      4.52 o 
  -4   5   9       14.55       18.25      4.11 o 
  -3   5   9        2.85       -1.24      1.53 o 
  -2   5   9        5.48        4.44      1.31 o 
  -1   5   9        6.94        7.64      1.48 o 
   0   5   9        0.94        0.23      1.31 o 
   1   5   9        3.34        1.65      1.51 o 
   2   5   9        0.03        0.59      1.49 o 
   3   5   9        3.84        2.37      2.95 o 
  -5   6   9        1.61        4.25      2.74 o 
  -4   6   9        0.42       -2.16      2.01 o 
  -3   6   9        1.14        3.96      2.23 o 
  -2   6   9       20.60       16.89      4.80 o 
  -1   6   9       21.08       18.60      4.32 o 
   0   6   9       11.51        9.87      2.18 o 
   1   6   9       37.16       44.99      7.43 o 
   2   6   9       33.86       35.13      3.88 o 
   3   6   9        5.32        5.89      2.36 o 
  -5   7   9        0.73        3.92      2.50 o 
  -4   7   9       14.58       16.16      4.10 o 
  -3   7   9        0.00        0.24      1.96 o 
  -2   7   9        0.25        0.37      1.53 o 
  -1   7   9        0.61       -0.75      2.23 o 
   0   7   9        0.05       -0.44      2.32 o 
   1   7   9       10.27       12.62      4.28 o 
   2   7   9        0.81        3.29      2.11 o 
  -4   8   9        1.66       -0.57      2.59 o 
  -3   8   9        4.40        4.75      2.23 o 
  -2   8   9        3.11        5.88      4.10 o 
  -1   8   9        0.07        0.24      2.45 o 
   0   8   9        1.83       -0.15      2.54 o 
   1   8   9        9.57        8.50      3.83 o 
  -2   9   9        9.71       13.31      4.61 o 
  -1   9   9        1.52        3.68      3.62 o 
  -1 -10  10        9.80       19.85      4.70 o 
   0 -10  10        0.04       -3.01      2.01 o 
   1 -10  10        0.11        1.38      2.43 o 
   2 -10  10        0.19       -2.38      2.09 o 
   3 -10  10        0.68       -3.01      2.01 o 
  -2  -9  10        0.35        0.62      1.78 o 
  -1  -9  10        1.43        2.42      1.92 o 
   0  -9  10       11.76       11.60      3.62 o 
   1  -9  10       19.78       24.29      4.55 o 
   2  -9  10       19.41       19.26      4.16 o 
   3  -9  10       15.17       18.53      3.89 o 
   4  -9  10        0.82        2.86      3.06 o 
  -3  -8  10       10.50        6.72      2.29 o 
  -2  -8  10       16.14       13.10      2.76 o 
  -1  -8  10       49.24       52.47      8.79 o 
   0  -8  10        7.83        5.17      3.65 o 
   1  -8  10       26.53       23.10      4.28 o 
   2  -8  10        0.91        0.89      1.96 o 
   4  -8  10       18.51       17.38      4.48 o 
  -4  -7  10        0.00        0.14      1.85 o 
  -3  -7  10        1.52        1.42      1.84 o 
  -2  -7  10        9.19       11.44      3.26 o 
  -1  -7  10        3.41        3.27      1.75 o 
   0  -7  10        0.34       -1.05      1.29 o 
   1  -7  10        2.29        1.63      1.42 o 
   2  -7  10        1.73        3.32      1.60 o 
   3  -7  10        0.34        3.47      1.70 o 
   4  -7  10        6.16        3.39      3.22 o 
   5  -7  10        0.07        1.64      2.83 o 
  -4  -6  10        3.75        1.56      2.06 o 
  -3  -6  10        5.45        4.05      2.07 o 
  -2  -6  10       12.19       17.12      3.28 o 
  -1  -6  10       84.33       82.80      4.77 o 
   0  -6  10       14.91       14.41      2.75 o 
   1  -6  10        0.06       -0.40      2.34 o 
   2  -6  10        8.74        9.83      2.44 o 
   3  -6  10       13.79       17.42      3.67 o 
   4  -6  10        4.83        2.02      1.76 o 
   5  -6  10       18.11       22.20      5.16 o 
  -4  -5  10        1.25        0.26      1.96 o 
  -3  -5  10        0.49        0.31      1.51 o 
  -2  -5  10        0.36        1.77      1.48 o 
  -1  -5  10       71.54       75.76      4.47 o 
   0  -5  10       37.91       38.37      4.07 o 
   1  -5  10       45.16       46.12      3.41 o 
   2  -5  10        4.80        4.72      1.58 o 
   3  -5  10       25.62       21.74      2.90 o 
   4  -5  10       20.57       24.31      4.31 o 
   5  -5  10       20.81       25.69      3.53 o 
  -5  -4  10        3.68        2.55      1.96 o 
  -4  -4  10        0.06        0.22      1.55 o 
  -3  -4  10        0.72       -1.04      1.35 o 
  -2  -4  10       19.58       23.51      2.94 o 
  -1  -4  10       10.24        3.68      1.78 o 
   0  -4  10       40.48       39.13      3.24 o 
   1  -4  10       59.48       50.90     10.18 o 
   2  -4  10      293.26      300.57      8.32 o 
   3  -4  10      105.99      109.81      5.24 o 
   4  -4  10       77.03       69.44      4.79 o 
   5  -4  10       34.65       30.77      4.56 o 
  -5  -3  10        0.00        0.25      1.74 o 
  -4  -3  10      113.52      121.98      5.87 o 
  -3  -3  10       94.85       97.15      5.19 o 
  -2  -3  10      341.42      335.36     13.93 o 
  -1  -3  10      124.11      128.22      5.86 o 
   0  -3  10      461.52      480.15      9.82 o 
   1  -3  10      275.34      282.13      7.23 o 
   2  -3  10      439.38      450.70     10.11 o 
   3  -3  10      227.60      222.85      7.44 o 
   4  -3  10      177.26      191.32     10.27 o 
   5  -3  10      137.08      129.83      6.59 o 
  -5  -2  10       63.18       64.41      4.87 o 
  -4  -2  10      222.81      218.82     10.52 o 
  -3  -2  10      115.67      135.58      6.23 o 
  -2  -2  10      398.33      400.17      9.32 o 
  -1  -2  10      618.72      605.34     12.10 o 
   0  -2  10     1088.75     1114.22     15.85 o 
   1  -2  10      578.62      605.91     10.81 o 
   2  -2  10      238.65      241.73      8.25 o 
   3  -2  10      139.25      136.51      6.01 o 
   4  -2  10       96.73      105.75      5.94 o 
   5  -2  10       12.46       12.19      2.92 o 
  -5  -1  10       61.21       59.41      4.70 o 
  -4  -1  10      167.00      154.58     18.04 o 
  -3  -1  10      120.24      114.74      5.22 o 
  -2  -1  10      429.36      448.33      9.84 o 
  -1  -1  10       35.52       40.86      3.33 o 
   0  -1  10       70.65       65.44      3.79 o 
   1  -1  10        0.01        3.09      1.55 o 
   2  -1  10       90.80       76.39      4.58 o 
   3  -1  10        6.29        5.26      2.02 o 
   4  -1  10        5.29        4.53      1.93 o 
   5  -1  10        1.47        1.17      1.81 o 
  -6   0  10       11.01       12.30      2.80 o 
  -5   0  10        4.31        4.69      2.17 o 
  -4   0  10       36.96       40.45      3.80 o 
  -3   0  10        5.90        2.08      1.49 o 
  -2   0  10       49.65       49.88      3.67 o 
  -1   0  10       18.28       19.24      2.51 o 
   0   0  10       17.82       14.70      2.70 o 
   1   0  10       19.01       20.38      4.83 o 
   2   0  10        0.00        0.92      1.41 o 
   3   0  10        0.70        0.98      1.44 o 
   4   0  10       19.09       19.82      3.20 o 
   5   0  10        0.04       -1.01      1.69 o 
  -6   1  10        1.13       -1.92      1.75 o 
  -5   1  10       22.96       20.01      3.18 o 
  -4   1  10       14.01       10.97      2.26 o 
  -3   1  10        2.60        1.24      1.37 o 
  -2   1  10       10.93       14.52      2.36 o 
  -1   1  10        0.92        0.95      2.68 o 
   0   1  10        1.32        0.79      1.39 o 
   1   1  10        4.26        5.03      2.52 o 
   2   1  10       40.62       40.11      7.63 o 
   3   1  10        3.12        4.45      1.87 o 
   4   1  10        0.19       -1.61      1.44 o 
   5   1  10        1.43       -1.77      1.97 o 
  -6   2  10        4.36        7.09      2.45 o 
  -5   2  10        0.05       -0.61      1.38 o 
  -4   2  10        0.05        0.16      1.44 o 
  -3   2  10        3.73        3.89      1.62 o 
  -2   2  10       35.55       31.18      3.64 o 
  -1   2  10        0.55       -0.57      1.16 o 
   0   2  10       14.37       18.26      2.53 o 
   1   2  10       24.63       31.58      3.27 o 
   2   2  10        0.04       -0.72      1.37 o 
   3   2  10        7.89        8.99      2.34 o 
   4   2  10        0.00       -0.27      1.68 o 
  -5   3  10        0.84       -0.13      2.43 o 
  -4   3  10       33.45       28.91      3.71 o 
  -3   3  10        4.31        5.02      1.73 o 
  -2   3  10        9.67        6.66      3.80 o 
  -1   3  10        0.60        0.67      1.29 o 
   0   3  10        5.83       -0.26      1.31 o 
   1   3  10       28.22       32.10      3.44 o 
   2   3  10       19.72       23.67      4.88 o 
   3   3  10       11.84       15.40      3.00 o 
   4   3  10        0.81       -0.04      2.00 o 
  -5   4  10        6.68        8.73      3.37 o 
  -4   4  10       60.04       54.81      5.99 o 
  -3   4  10       18.43       18.99      2.79 o 
  -2   4  10       12.97        9.94      2.10 o 
  -1   4  10        8.39        7.20      1.55 o 
   0   4  10       46.24       36.84      3.51 o 
   1   4  10        0.00        0.26      1.45 o 
   2   4  10        0.09        0.39      1.66 o 
   3   4  10        0.95        1.01      1.86 o 
  -5   5  10        0.28       -0.66      2.65 o 
  -4   5  10        3.06        1.27      2.47 o 
  -3   5  10        2.19       -2.53      2.11 o 
  -2   5  10       13.48        9.23      2.94 o 
  -1   5  10        0.74        0.52      1.42 o 
   0   5  10        1.99        3.89      1.82 o 
   1   5  10        0.03        0.14      1.51 o 
   2   5  10        1.69        3.49      1.89 o 
   3   5  10        5.71        1.02      2.11 o 
  -4   6  10        0.19       -1.58      2.09 o 
  -3   6  10        0.20       -0.41      2.16 o 
  -1   6  10        3.77        0.96      2.53 o 
   0   6  10        0.58        0.36      1.46 o 
   1   6  10        0.76       -2.30      1.53 o 
   2   6  10        2.20        1.54      1.96 o 
  -4   7  10        0.22        1.80      2.80 o 
  -3   7  10        2.21        1.59      2.39 o 
  -2   7  10        2.44        3.49      2.87 o 
  -1   7  10        4.40       -0.42      2.76 o 
   0   7  10        8.05       13.65      4.41 o 
   1   7  10        0.30        0.93      3.05 o 
  -2   8  10        0.16       -0.58      2.82 o 
  -1   8  10        1.65        2.43      3.45 o 
  -1  -9  11        5.77        4.53      2.26 o 
   0  -9  11       14.61       11.08      2.60 o 
   1  -9  11        1.94        0.05      2.12 o 
   2  -9  11        6.44        2.35      2.51 o 
  -2  -8  11        0.04        1.06      1.70 o 
  -1  -8  11       12.25       10.99      2.64 o 
   0  -8  11        0.05        3.57      1.82 o 
   1  -8  11        6.15        6.90      1.98 o 
   2  -8  11        0.01        2.91      2.45 o 
  -3  -7  11        0.24        3.95      2.03 o 
  -2  -7  11        0.47        0.61      2.54 o 
  -1  -7  11       14.15       15.13      2.81 o 
   0  -7  11        0.14       -0.75      1.45 o 
   1  -7  11       13.70       13.93      3.27 o 
   2  -7  11        6.19        7.35      2.02 o 
   3  -7  11        0.79        0.48      2.28 o 
   4  -7  11        0.00       -1.39      2.73 o 
  -3  -6  11        1.46        2.32      2.25 o 
  -2  -6  11        6.29        4.83      2.15 o 
  -1  -6  11        0.99        0.20      1.50 o 
   0  -6  11       11.58        5.99      3.27 o 
   1  -6  11        2.27        5.68      2.32 o 
   2  -6  11        2.14        2.36      2.31 o 
   3  -6  11        3.98        4.62      2.79 o 
   4  -6  11        3.22        2.73      1.98 o 
  -4  -5  11        3.79        4.55      3.39 o 
  -3  -5  11       14.09       14.65      2.83 o 
  -2  -5  11        5.54       10.94      5.86 o 
  -1  -5  11       16.50       16.21      2.75 o 
   0  -5  11        0.67        0.26      1.27 o 
   1  -5  11        0.05        1.96      1.45 o 
   2  -5  11        9.27        8.68      3.22 o 
   3  -5  11        0.69        2.32      2.24 o 
   4  -5  11       39.36       40.91      4.20 o 
  -4  -4  11        2.33        2.34      1.96 o 
  -3  -4  11       13.44       12.47      2.55 o 
  -2  -4  11       23.29       20.26      2.94 o 
  -1  -4  11       48.16       45.94      7.02 o 
   0  -4  11      101.64      100.67      9.25 o 
   1  -4  11       11.46       11.61      2.20 o 
   2  -4  11      102.98      109.16      7.76 o 
   3  -4  11        6.24        4.63      2.03 o 
   4  -4  11      151.62      147.61      6.75 o 
   5  -4  11        4.01        5.17      2.52 o 
  -5  -3  11        0.23        0.28      1.94 o 
  -4  -3  11       19.65       18.73      3.03 o 
  -3  -3  11        0.05       -0.10      1.96 o 
  -2  -3  11       58.84       56.51      5.96 o 
  -1  -3  11       20.80       23.31      2.97 o 
   0  -3  11       54.98       55.69      5.05 o 
   1  -3  11        3.06        3.33      2.11 o 
   2  -3  11      127.34      125.07      8.24 o 
   3  -3  11       28.64       32.06      6.18 o 
   4  -3  11       41.43       50.16      4.61 o 
   5  -3  11        4.02        5.54      2.52 o 
  -5  -2  11       22.11       23.61      4.58 o 
  -4  -2  11        2.45        2.37      1.74 o 
  -3  -2  11        0.47        1.73      3.98 o 
  -2  -2  11        0.19        0.98      1.43 o 
  -1  -2  11        0.00       -0.24      1.26 o 
   0  -2  11        5.29        5.83      2.58 o 
   1  -2  11       14.37       20.96      4.32 o 
   2  -2  11       15.78       18.40      2.90 o 
   3  -2  11        2.09        4.49      2.03 o 
   4  -2  11        8.93       12.49      6.75 o 
   5  -2  11       10.25        4.66      4.16 o 
  -5  -1  11        4.11        3.70      3.45 o 
  -4  -1  11       15.10       21.84      7.07 o 
  -3  -1  11       18.38       12.96      2.53 o 
  -2  -1  11       22.03       25.44      2.98 o 
  -1  -1  11        5.46        4.51      1.72 o 
   0  -1  11        0.05        0.20      1.21 o 
   1  -1  11        6.72        2.46      2.25 o 
   2  -1  11        3.86        0.31      1.47 o 
   3  -1  11       10.41        6.82      2.21 o 
   4  -1  11        4.74        4.74      2.35 o 
  -5   0  11        1.82        2.72      1.82 o 
  -4   0  11       43.47       50.90      7.67 o 
  -3   0  11        6.95        8.78      3.53 o 
  -2   0  11       10.54        8.58      2.62 o 
  -1   0  11        0.28       -0.90      1.16 o 
   0   0  11        2.93        7.17      2.67 o 
   1   0  11       33.50       45.63      5.74 o 
   2   0  11       18.12       17.53      2.86 o 
   3   0  11        0.27       -0.73      1.65 o 
   4   0  11        0.53        0.21      1.94 o 
  -5   1  11        4.90        3.43      2.70 o 
  -4   1  11        0.00       -1.42      1.52 o 
  -3   1  11        1.43        0.07      1.42 o 
  -2   1  11        7.16        5.22      1.81 o 
  -1   1  11        2.82        5.34      1.70 o 
   0   1  11       35.05       31.39      4.87 o 
   1   1  11       33.51       36.39      3.63 o 
   2   1  11       44.70       57.09      5.59 o 
   3   1  11        0.34       -0.01      1.72 o 
   4   1  11       25.75       28.21      7.38 o 
  -5   2  11       10.41       13.51      2.78 o 
  -4   2  11       16.23       18.24      4.00 o 
  -3   2  11        0.04       -0.42      1.40 o 
  -2   2  11       73.39       72.85      6.04 o 
  -1   2  11        0.00        2.29      1.49 o 
   0   2  11      211.65      209.91     10.31 o 
   1   2  11       15.55       19.76      3.71 o 
   2   2  11       61.98       51.00      4.40 o 
   3   2  11        0.03       -0.03      1.89 o 
  -5   3  11        9.08        9.96      3.53 o 
  -4   3  11       57.17       53.01      4.37 o 
  -3   3  11       12.77       12.20      2.45 o 
  -2   3  11      150.93      122.72      5.40 o 
  -1   3  11        5.51        1.09      2.30 o 
   0   3  11       64.09       58.89      6.11 o 
   1   3  11       12.82        7.81      2.51 o 
   2   3  11       69.68       66.57      7.78 o 
   3   3  11        3.23        3.03      2.21 o 
  -4   4  11       39.86       32.21      5.37 o 
  -3   4  11        0.57       -0.76      1.51 o 
  -2   4  11       46.73       44.19      3.74 o 
  -1   4  11       10.99        9.44      3.13 o 
   0   4  11       16.00        8.04      2.11 o 
   1   4  11        9.65       10.82      2.65 o 
   2   4  11        0.08        0.25      1.64 o 
  -4   5  11        1.13       -1.21      2.28 o 
  -3   5  11        1.05       -1.32      2.32 o 
  -2   5  11        4.72        5.55      2.69 o 
  -1   5  11       11.89       11.79      3.43 o 
   0   5  11        0.02        1.37      1.71 o 
   1   5  11        0.90        2.21      2.59 o 
   2   5  11        5.02        3.29      2.20 o 
  -3   6  11        1.64        0.19      2.54 o 
   0   6  11       24.15       28.24      5.59 o 
   1   6  11        0.05       -1.82      1.99 o 
  -1  -8  12        2.98        3.23      2.04 o 
   0  -8  12       10.18       12.70      3.03 o 
   1  -8  12       20.03       22.86      3.30 o 
   2  -8  12       15.75       19.57      4.54 o 
  -2  -7  12       10.49       12.21      2.80 o 
  -1  -7  12        0.24        0.35      1.70 o 
   0  -7  12        7.74        6.66      2.22 o 
   1  -7  12        0.00       -0.35      1.54 o 
   2  -7  12        2.62        5.02      3.08 o 
   3  -7  12        3.34        5.42      3.31 o 
  -3  -6  12        1.86        1.63      1.96 o 
  -2  -6  12        6.82        4.39      2.01 o 
  -1  -6  12        9.44       11.06      2.54 o 
   0  -6  12        8.81        7.08      2.26 o 
   1  -6  12        8.09        6.12      1.93 o 
   2  -6  12        0.09        1.10      2.36 o 
   3  -6  12        0.17        1.44      2.65 o 
  -3  -5  12        5.29        6.21      2.42 o 
  -2  -5  12        2.29        4.76      2.08 o 
  -1  -5  12        0.10        0.88      1.59 o 
   0  -5  12        1.67        2.28      1.61 o 
   1  -5  12       10.27       14.58      3.97 o 
   2  -5  12        0.13        0.27      2.37 o 
   3  -5  12       12.54       18.86      4.44 o 
   4  -5  12        2.08        4.35      2.21 o 
  -3  -4  12        8.35       11.58      2.88 o 
  -2  -4  12        0.52       -0.20      1.55 o 
  -1  -4  12        2.75        2.33      3.12 o 
   0  -4  12        5.50        6.09      2.17 o 
   1  -4  12        3.83        7.53      3.34 o 
   2  -4  12       18.55       21.16      4.62 o 
   3  -4  12       17.43       12.29      3.73 o 
   4  -4  12        3.35        1.61      2.10 o 
  -4  -3  12        3.82        3.68      2.18 o 
  -3  -3  12       43.75       52.25      4.52 o 
  -2  -3  12        6.06        7.67      2.04 o 
  -1  -3  12        0.18        1.86      1.60 o 
   0  -3  12        8.21        9.52      2.20 o 
   1  -3  12        2.65       -1.11      2.36 o 
   2  -3  12       30.39       34.31      5.49 o 
   3  -3  12       37.84       30.33      5.48 o 
   4  -3  12        7.17        5.11      4.69 o 
  -4  -2  12       15.22       11.47      3.86 o 
  -3  -2  12       40.52       38.57      5.42 o 
  -2  -2  12       78.42       81.96      5.13 o 
  -1  -2  12       36.66       33.81      3.53 o 
   0  -2  12       51.78       54.18      4.01 o 
   1  -2  12       46.24       68.28      7.10 o 
   2  -2  12       43.94       59.80      6.75 o 
   3  -2  12       46.16       60.09      4.93 o 
   4  -2  12       23.32       25.20      3.69 o 
  -4  -1  12       15.96       10.74      2.60 o 
  -3  -1  12       17.04       17.31      3.01 o 
  -2  -1  12       27.06       30.40      3.38 o 
  -1  -1  12        6.95        9.79      2.24 o 
   0  -1  12       53.18       62.31      6.67 o 
   1  -1  12       21.63       26.01      5.01 o 
   2  -1  12        3.81        7.05      3.25 o 
   3  -1  12        8.84        5.12      2.27 o 
   4  -1  12        0.88        2.43      2.20 o 
  -4   0  12        2.69        0.78      2.19 o 
  -3   0  12        6.33        7.06      2.17 o 
  -2   0  12        0.00        1.36      1.47 o 
  -1   0  12        1.17       -0.25      1.36 o 
   0   0  12        0.56       -1.78      1.74 o 
   1   0  12        2.88       -2.38      1.87 o 
   2   0  12        2.35        4.92      2.11 o 
   3   0  12        6.11        6.27      2.29 o 
  -4   1  12        0.26       -1.63      1.55 o 
  -3   1  12       14.40       12.28      2.74 o 
  -2   1  12       24.77       32.14      3.52 o 
  -1   1  12       12.87       13.23      2.46 o 
   0   1  12        4.96       12.21      3.38 o 
   1   1  12        0.03        1.31      2.46 o 
   2   1  12       12.59       15.16      3.00 o 
   3   1  12        3.00        4.56      2.40 o 
  -4   2  12        1.46       -0.40      2.35 o 
  -3   2  12        0.19        1.65      1.73 o 
  -2   2  12       10.02        7.85      2.18 o 
  -1   2  12       28.98       27.77      5.03 o 
   0   2  12       12.64       14.49      3.89 o 
   1   2  12        5.45        0.92      2.53 o 
   2   2  12        8.89        7.19      2.51 o 
   3   2  12       20.57       18.63      3.42 o 
  -4   3  12        0.54        3.63      2.12 o 
  -3   3  12        6.97        6.18      2.12 o 
  -2   3  12        0.89        2.05      1.77 o 
  -1   3  12        0.82       -0.74      2.26 o 
   0   3  12        3.24        3.52      2.67 o 
   1   3  12        3.06        2.34      1.98 o 
   2   3  12        0.08       -2.11      1.86 o 
  -3   4  12       14.39       14.57      3.80 o 
  -2   4  12        8.00        7.66      3.39 o 
  -1   4  12       12.50       16.46      3.94 o 
   0   4  12       17.67       17.84      4.32 o 
   1   4  12        7.54       10.94      2.66 o 
  -1   5  12        2.17        3.58      2.94 o 
   0   5  12        2.98        5.61      2.98 o 
   0  -7  13        0.18        0.82      1.84 o 
   1  -7  13       16.61       17.97      4.44 o 
  -1  -6  13       10.08        6.98      2.34 o 
   0  -6  13       10.83       12.25      2.68 o 
   1  -6  13       10.93        9.74      3.56 o 
   2  -6  13        0.05        1.42      2.72 o 
  -2  -5  13        5.01        7.94      3.25 o 
  -1  -5  13        4.93        4.49      3.12 o 
   0  -5  13       10.12       10.76      2.55 o 
   1  -5  13        1.75        0.88      2.23 o 
   2  -5  13        0.00       -0.68      2.43 o 
  -2  -4  13        0.41        1.22      3.27 o 
  -1  -4  13        4.44        7.20      2.24 o 
   0  -4  13       35.02       42.88      7.01 o 
   1  -4  13        0.00        0.87      2.47 o 
   2  -4  13        0.07        0.02      2.43 o 
   3  -4  13        1.48        1.56      3.01 o 
  -3  -3  13        1.45        1.56      1.84 o 
  -2  -3  13        0.14        0.91      1.71 o 
  -1  -3  13        2.65        0.64      1.66 o 
   0  -3  13       31.84       32.86      5.59 o 
   1  -3  13        8.97       13.67      4.04 o 
   2  -3  13        1.35        0.46      2.30 o 
   3  -3  13        0.49        0.02      2.32 o 
  -3  -2  13        0.49        0.58      1.67 o 
  -2  -2  13        0.39        1.56      1.71 o 
  -1  -2  13        2.39        1.94      1.63 o 
   0  -2  13        0.26        0.96      2.68 o 
   1  -2  13        6.14       10.47      3.53 o 
   2  -2  13        2.50        1.71      2.71 o 
   3  -2  13        0.08        2.93      2.91 o 
  -3  -1  13        0.24        2.46      1.95 o 
  -2  -1  13        0.00       -0.53      2.12 o 
  -1  -1  13       11.57       14.96      2.97 o 
   0  -1  13       14.96       17.32      4.38 o 
   1  -1  13        1.52        5.22      3.32 o 
   2  -1  13        1.26        2.32      2.98 o 
  -3   0  13        0.03        0.05      1.67 o 
  -2   0  13       10.80        7.85      2.30 o 
  -1   0  13        0.48        0.45      2.46 o 
   0   0  13       16.84       14.79      4.23 o 
   1   0  13        3.55        7.26      3.26 o 
   2   0  13        6.71       13.68      4.11 o 
  -3   1  13        0.00        0.88      1.86 o 
  -2   1  13        3.63        2.01      3.82 o 
  -1   1  13       11.33       14.22      4.01 o 
   0   1  13        1.10        2.16      2.65 o 
   1   1  13        0.64        1.56      2.32 o 
   2   1  13        0.95       -1.82      2.29 o 
  -3   2  13        6.29        6.16      2.24 o 
  -2   2  13        0.50        1.62      1.86 o 
  -1   2  13        2.84        4.98      2.83 o 
   0   2  13        0.17        6.52      3.20 o 
   1   2  13       13.82       17.47      4.57 o 
  -2   3  13        0.00        3.68      3.11 o 
  -1   3  13       16.38        9.06      3.83 o 
   0   3  13        1.90        0.13      2.59 o 
   0  -4  14        0.08       -1.60      2.52 o 
  -1  -3  14        1.04       -0.41      1.90 o 
   0  -3  14        6.74        3.78      3.32 o 
   1  -3  14        3.41        3.17      3.16 o 
  -1  -2  14        4.16        3.24      3.09 o 
   0  -2  14       12.55       10.29      3.81 o 
   1  -2  14        1.45       -0.67      2.72 o 
  -1  -1  14       31.35       41.67      6.53 o 
   0  -1  14        5.19        7.77      3.54 o 
  -1   0  14        9.64       16.73      4.41 o 
   0   0  14        2.38        6.34      3.38 o 
                                                 
